# Supplementary material for: Cell-based and isoform-selective G protein-coupled receptor kinase assays for comprehensive inhibitor evaluation
Source: Commun Biol. 2026 Jan 16;9:287. doi: 10.1038/s42003-026-09568-0 (PMC12920735; doi:10.1038/s42003-026-09568-0)
Supplement: Supplementary file 4 — Supplementary Data [file 42003_2026_9568_MOESM4_ESM.xlsx]

## Sheet: Figure 1
	Control	pT360/pS364-β2
ISO
in log(M)	n=1		n=2		n=3		n=4		n=5
0	-0.00219727	0.00219727	0.0503854	-0.0503854	0.025229	-0.025229	-0.0093927	0.0093927	-0.00016428	0.00016428
-8	0.0047592	0.00380279	0.0878583	0.0772951	0.0167606	0.00834124	0.035046	0.0123656	0.00605333	0.00178634
-7	0.0123699	0.00804095	0.0777284	0.075134	0.0124102	-0.000682434	0.013487	-0.0257247	-0.00204728	-0.00342916
-6.5	0.0744591	0.110409	0.317925	0.36967	0.0051237	0.0134489	0.0512926	-0.000352466	-0.00535143	-0.0117174
-6	0.630875	0.310597	1.21338	1.43903	0.137431	0.0971734	0.0747937	0.223382
-5.5	1.11146	0.849717	1.50535	0.840738	1.34605	1.18199	0.841921	0.81644	0.921428	1.00349
-5	0.952853	1.09429	0.966683	1.03332	0.820081	1.17992	1.0613	0.938705	1.01705	0.965908
-4.5	0.589114	0.291314	1.67381	0.723161	1.09648	1.36616	1.02367	0.906284	0.827359	0.871128
	ΔGRK5/6	pT360/pS364-β2
ISO
in log(M)	n=1		n=2		n=3		n=4		n=5
0	-0.00161986	0.0007135	-0.0234373	-0.0178418	-0.0162705	0.0112043	-0.043136	-0.03595	-0.0125573	-0.00750157
-8	0.0112282	0.00189354	-0.0260972	-0.023424	-0.00785786	0.0124709	-0.0335364	-0.0318792	-0.00501352	0.000637547
-7	-0.00121732	0.00149603	-0.0184334	-0.0225813	-0.00343323	0.00583856	-0.0384005	-0.0267593	-0.00546111	-0.000710682
-6.5	0.0361877	0.0202574	-0.00826313	0.00155271	0.0758833	0.0484446	0.128375	0.210862	-0.00427116	0.00166279
-6	0.849098	0.787565	0.0982901	0.227598	0.400452	0.445491	0.126264	0.642805	0.00722376	0.00886267
-5.5	0.687449	0.694872	0.698218	0.661606	0.782608	0.780578	0.496193	0.871671	0.535689	0.542882
-5	0.753933	0.724455	0.806201	0.628338	0.922032	0.791721	0.829675	0.810115	0.491302	0.581834
-4.5	0.829818	0.79176	0.604854	0.876402	0.725281	0.799206	0.745339	0.744776	0.505992	0.544441
	ΔGRK2/3	pT360/pS364-β2
ISO
in log(M)	n=1		n=2		n=3		n=4		n=5
0	0.00999579	0.0125537	0.054504	0.00690236	-0.00172948	0.0132412	0.0012662	0.00286442	-0.0483781	-0.0592535
-8	0.00758049	0.0054343	0.0730284	0.0258474	0.00377896	-0.00886073	-0.00956539	-0.0119324	-0.0532383	-0.0488826
-7	0.016257	0.0180959	0.0856953	0.0707998	-0.000678515	0.000682534	-0.0261958	-0.0413166	-0.0413561	-0.0567671
-6.5	0.101351	0.0799634	0.258532	0.294364	0.00581369	0.00614639	0.0228068	0.051623	-0.0270456	-0.042027
-6	0.557195	0.369069	1.02607	1.03545	0.0379527	0.0627387	0.11875	0.119639	0.0247613	0.0481905
-5.5	0.454835	0.372198	0.741035	0.543133	0.785628	0.943582	0.569251	0.591299	0.660029	0.803665
-5	0.57077	0.500753	0.654746	0.712877	0.71929	0.700646	0.46764	0.277737	0.558517	0.567288
-4.5	0.556542	0.622757	0.986114	1.19513	0.433015	0.362559	0.434025	0.640765	0.648606	0.731412
	ΔQ-GRK	pT360/pS364-β2
ISO
in log(M)	n=1		n=2		n=3		n=4
0	-0.012497	-0.0116083	0.0196478	0.00808265	0.00583208	0.0181852	0.0102677	0.0128097
-8	-0.00523495	-0.00113547	-0.00456541	0.0371387	0.0184389	0.0104911	0.00248132	0.0124216
-7	-0.00669626	-0.00872343	0.0541294	-0.00947606	0.0167563	0.00821784	-0.0161669	-0.0112174
-6.5	0.00232872	0.0010311	0.0282669	0.141987	0.0142825	0.00717237	0.0143784	0.01464
-6	-0.0142519	-0.0131516	0.071602	0.0622474	0.0286366	-0.0104973	0.00984868	0.00713718
-5.5	0.0119226	0.01724	0.122574	0.107	0.0199919	0.0188231	-0.0190078	-0.00483483
-5	-0.00438614	-0.0114918	0.0489268	0.0400158	0.0373628	0.0396994	-0.0138664	-0.00188425
-4.5	-0.00717483	-0.0317164	0.050711	0.115239	0.0347813	0.0261621	-0.0158068	-0.0170941

## Sheet: Figure 2
	ΔGRK5/6	pT360/pS364-β2											ΔGRK2/3	pT360/pS364-β2
CCG258208 + 10 µM ISO												CCG258208 + 10 µM ISO
in log(M)	n=1		n=2		n=3		n=4		n=5			in log(M)	n=1		n=2		n=3		n=4		n=5
0	1.0097	0.9903	0.9715	1.0285	0.9148	1.0852	1.0072	0.9928	1.0253	0.9747		0	0.9891	1.0109		1	1.036	0.964	0.9659	1.0341	0.7231	1.2769
-9	1.0347	0.8789	1.4035	0.7972	1.0882	0.9163	0.9572	1.3313	0.742	0.6687		-9	0.9754	0.7896	1.3045	1.3019	0.9836	1.0314	0.7909	0.7743	1.2028	1.0056
-8	1.0772	0.8516	1.0802	0.732	1.0311	1.1084	0.7819	0.9125	0.5686	0.7385		-8	0.8436	0.6106	0.87	1.485	1.0122	0.7917	0.7109	0.6139	1.1662	0.7505
-7	1.1978	0.9581	0.9311	0.9049	1.2123	1.6521	0.8624	1.1456	0.563	0.733		-7	0.663	0.7618	1.0174	1.397	0.6654	0.7888	0.9151	0.8055	0.8938	0.9724
-6.5	1.6114	1.3128	1.272	0.9517	1.0074	1.4014	0.9384	1.2187	0.7685	0.6556		-6.5	0.5609	0.8772	0.9499	1.2944	1.7723	1.1023	0.7436	0.7511	0.8164	1.0555
-6	1.1576	1.0287	1.2314	0.8063	1.3354	1.2962	1.1694	0.9831	0.7787	0.7885		-6	0.6555	0.8497	1.137	1.4261	1.388	0.936	0.7093	0.7711	1.0933	1.7129
-5.5	1.0024	1.1109	0.8174	0.4976	0.7881	0.5302	0.8495	1.2694	0.7934	0.7399		-5.5	0.7123	0.7103	0.5802	1.0277	0.6625	0.6808	0.6986	0.5591	1.1163	1.4222
-5	0.4036	0.2421	0.0466	-0.0017	-0.0261	-0.0393	0.6913	0.6952	0.6285	0.6506		-5	0.4348	0.6342	1.2441	0.6154	0.6222	1.1285	0.7089	0.6083	1.423	1.5298
-4.5	-0.0124	-0.014	-0.0643	-0.0809	-0.048	-0.047	-0.0051	0.0072	-0.0075	-0.0343		-4.5	0.6706	0.6856	0.6238	0.4888	0.4423	0.4906	0.4747	0.4831	1.0361	1.2847
	ΔGRK5/6	pT360/pS364-β2											ΔGRK2/3	pT360/pS364-β2
CCG258747 + 10 µM ISO												CCG258747 + 10 µM ISO
in log(M)	n=1		n=2		n=3		n=4		n=5			in log(M)	n=1		n=2		n=3		n=4		n=5
0	1.019	0.981	1		0.9407	1.0593	1.1687	0.8313	1.0187	0.9813		0	0.6478	1.3522	1.1243	0.8757	0.5545	1.4455	0.7948	1.2052	0.9393	1.0607
-9	0.8439	0.8709	1.1123	1.0436	1.461	0.7722	1.3178	0.886	0.6478	0.686		-9	0.8724	0.906	1.2764	1.1971	0.8597	1.0053	0.9563	0.993	0.7603	0.9956
-8	0.8522	0.9661	1.2693	0.9575	1.1728	-0.0397	1.3085	0.8976	1.0311	0.7188		-8	0.7593	0.7498	1.1431	1.1592	0.8072	0.7185	0.9462	0.6361	1.2819	1.2733
-7	1.1196	1.0106	1.2358	1.369	1.0589	0.8159	1.405	0.8246	0.9637	0.8847		-7	0.801	0.9292	2.5689	0.9352	0.6634	0.6792	0.8163	0.8138	0.8315	1.0173
-6.5	1.3038	0.9537	0.9997	0.8983	0.9014	0.8495	1.0888	0.7475	0.9386	0.8278		-6.5	1.0976	0.9759	1.389	1.3177	1.1511	0.7369	0.7722	0.5591	0.9468	0.8988
-6	1.0901	0.9218	0.9356	0.8783	1.0768	1.1554	1.437	1.0645	1.1328	0.8172		-6	0.8734	1.3594	1.224	1.1271	0.8677	0.6312	1.0974	0.6978	0.8784	1.1134
-5.5	0.9036	0.8294	0.7444	0.7956	1.0914	0.9479	1.0816	0.7568	0.9323	0.7708		-5.5	0.9063	0.8661	1.0772	1.1334	0.5758	0.6364	0.7582	0.9074	0.8356	1.0375
-5	0.0397	0.0274	0.2789	0.2712	0.1271	0.1257	0.9048	0.8118	0.6795	0.6037		-5	0.645	1.2134	1.1294	0.5782	0.7358	0.8537	0.8165	0.7332	0.7811	0.9506
-4.5	-0.0078	-0.0043	0.0235	0.0166	-0.0325	-0.0108	-0.0087	-0.0091	-0.0597	-0.037		-4.5	0.5945	0.4986	0.6073	0.5363	1.3085	0.1939	0.7484	0.5262	0.7767	0.6959
	ΔGRK5/6	pT360/pS364-β2											ΔGRK2/3	pT360/pS364-β2
Compound 8h + 10 µM ISO												Compound 8h + 10 µM ISO
in log(M)	n=1		n=2		n=3		n=4		n=5			in log(M)	n=1		n=2		n=3		n=4		n=5
0	1.0815	0.9185	0.9042	1.0958	0.7255	1.2745	1.0115	0.9885	1.0218	0.9782		0	1		1		0.899	1.101	1.0432	0.9568	1.1117	0.8883
-9	0.7981	0.9674	0.8388	1.0483	0.8346	0.796	0.9591	1.0154	0.86	0.8758		-9	1.5342	1.0099	0.9858	1.0898	1.4134	1.1372	1.5065	1.3777	1.251	0.9
-8	0.763	0.9831	1.0467	1.1707	1.1194	1.0723	0.9285	0.9941	0.9346	1.1667		-8	1.4658	0.8337	1.0932	0.892	1.4524	1.0531	1.3689	1.4344	1.1879	1.0223
-7	0.7298	0.8483	0.9558	0.9586	0.8613	0.9525	0.5711	0.7832	0.6035	0.8262		-7	1.2933	0.7479	0.7978	1.0323	0.9057	1.2477	1.1691	1.0548		0.9979
-6.5	0.5957	0.7446	0.7023	0.8451	1.0446	0.8765	0.5383	0.6	0.7716	0.5785		-6.5	1.3066	0.782	1.0571	0.8787	0.9552	1.1264	1.4541	1.5152	1.6338	1.0503
-6	0.4628	0.5186	0.5455	0.393	0.2528	0.2496	0.3077	0.2412	0.2833	0.331		-6	1.6515	0.9022	0.9637	1.0309	1.0804	0.6757	0.8281	0.6954		1.3022
-5.5	0.1746	0.2123	0.0766	0.0611	0.0254	0.1073	0.0943	0.1123	0.0507	0.1097		-5.5	1.1576	0.8152	0.9771	0.8788	1.298	1.0426	0.9659	0.6391	1.4233
-5	0.0615	0.0684	0.0333	0.0223	-0.0326	-0.018	0.0163	0.0163	-0.0423	0.0099		-5	1.1927	0.668	0.6619	0.9255	0.7132	0.8358	1.2244	0.7876	1.4276	1.2855
-4.5	0.0026	0.0153	0.0151	0.0488	0.0003	-0.0322	0.0239	0.014	-0.0066	-0.0039		-4.5	0.5541	0.5996	0.8288	0.9269		0.6234	1.7379	1.1661	1.3208	1.4707
	ΔGRK5/6	pT360/pS364-β2											ΔGRK2/3	pT360/pS364-β2
Compound 101 + 10 µM ISO												Compound 101 + 10 µM ISO
in log(M)	n=1		n=2		n=3		n=4		n=5			in log(M)	n=1		n=2		n=3		n=4		n=5
0	0.6696	1.3304	0.8748	1.1252	1		1.2557	0.7443		1		0	1.0139	0.9861	1.0681	0.9319	0.8911	1.1089	1.2929	0.7071	1.0218	0.9782
-9	1.0444	0.5038	0.9486	0.9481	0.9564	0.8487	1.1158	0.9968	0.8274	0.723		-9	0.7069	0.7093	0.9647	0.9024	0.9076	1.1034	1.0474	0.7702	0.9208	0.9336
-8	0.8997	0.5804	0.8156	0.7661	0.7858	0.7589	1.022	0.8125	1.1006	0.877		-8	0.8016	0.9778	1.0057	1.0104	0.7131	1.071	0.7551	0.9469	1.2981	1.1226
-7	1.5297	1.1188	1.4932	1.0595	0.8192	0.8511	0.8106	0.8722	1.2779	0.7735		-7	0.8692	0.8299	0.6206	0.6011	1.1795	1.3184	1.1629	0.7981	0.6195	1.0425
-6.5	2.0754	1.6933	1.0123	1.0063	0.8392	0.8363	0.596	0.566	1.0883	0.5539		-6.5	0.9416	0.8289	1.0078	0.8939	1.0587	0.993	0.5267	0.641	1.2105	1.0597
-6	1.3539	1.8709	0.7535	0.7439	0.9216	0.8926	0.7149	0.6763	0.907	0.9083		-6	0.7452	1.1127	0.9907	0.929	0.9587	1.3786	0.6595	0.734	0.9857	0.8634
-5.5	0.6688	0.7513	1.0237	1.2004	0.4835	0.5073	0.6086	0.5301	0.7909	0.6233		-5.5	1.1451	1.3917	1.069	0.9591	0.478	0.824	0.587	0.8735	0.7059	0.6514
-5	1.0821	1.245	0.2274	0.2324	0.1241	0.0748	0.4685	0.4078	0.5058	0.4414		-5	1.5387	1.0491	0.8654	0.8511	1.2459	1.1586	0.8331	0.7976	0.6082	0.6686
-4.5	-0.189	-0.2486	0.0187	0.0018	0.1772	0.187	0.1808	0.1748	0.2159	0.1671		-4.5			0.8286	1.04	0.4099	0.6558	0.7697	0.8796	0.6056	0.5439
	ΔGRK5/6	pT360/pS364-β2											ΔGRK2/3	pT360/pS364-β2
GSK180736 + 10 µM ISO												GSK180736 + 10 µM ISO
in log(M)	n=1		n=2		n=3		n=4		n=5			in log(M)	n=1		n=2		n=3		n=4		n=5
0	0.9527	1.0473	1		1.0761	0.9239	1		1			0	1.0663	0.9337		1		1	0.8677	1.1323	1
-9	0.9725	1.0603	0.8895	1.1618	1.5571	0.9841	1.0847	1.4859	1.5241	1.5976		-9	0.8059	1.0081	0.6235	0.7825	0.739	0.7588	1.0886	1.2873	0.7853	0.702
-8	0.9698	1.0512	1.2776	1.2902	1.6171	1.0216	1.5605	1.2069	1.069	1.0391		-8	0.605	0.8244	1.1706	0.8589	0.676	0.6628	1.2839	1.0491	0.9925	1.1406
-7	1.153	1.0317	0.8178	0.7652	1.0583	0.914	1.1563	1.0151	1.5754	1.3213		-7	0.5985	0.7494	0.5026	0.981	0.6221	0.6406	0.829	1.1351	1.0049	0.9622
-6.5	1.26	1.538	1.1846	1.2586	0.9892	0.7691	0.8708	0.6021	1.5409	1.66		-6.5	0.8107	0.6163	0.8286	0.4621	0.5572	0.7793	1.0833	1.3029	0.912	0.9303
-6	0.9411	0.9335	1.2268	0.9921	0.8858	1.1018	0.7302	1.1175	1.8755	1.4629		-6	0.7689	0.5769	0.7043	0.6906	0.44	0.6476	0.7614	0.7358	0.7014	0.83
-5.5	0.9734	1.0014	1.2069	0.7708	1.0695	0.7009	0.813	0.6689	1.0591	0.7854		-5.5	1.4166	1.0943	0.8404	0.8003	0.7353	0.705	0.8932	0.833	0.8893	0.6045
-5	0.9757	1.6241	2.1867	1.1889	0.6035	1.4543	1.0112	1.0544	1.0537	1.1939		-5	0.8116	1.1672	0.7151	0.77	0.7547	0.7045	1.0293	1.0869	0.5417	0.6989
-4.5	1.0034	1.0667	1.0537	1.4364	1.0786	1.0403	1.2594	1.1559	1.2638	0.9456		-4.5	1.2164	0.8196	0.6725	0.726	0.5524	0.6962	0.9669	0.9286	0.6695	0.6773
	ΔGRK5/6	pT360/pS364-β2											ΔGRK2/3	pT360/pS364-β2
LDC9728 + 10 µM ISO												LDC9728 + 10 µM ISO
in log(M)	n=1		n=2		n=3		n=4		n=5			in log(M)	n=1		n=2		n=3		n=4		n=5
0	1.0984	0.9016	1		0.9782	1.0218	0.9754	1.0246	1			0	1		1.026	0.974	1.0193	0.9807	1.144	0.856	1
-9	1.0754	1.0641	0.9215	1.055	1.0051	0.8212	1.3151	0.9769	1.2721	1.322		-9	0.9358	1.173	0.9213	0.7377	0.9534	0.7954	1.3327	1.0922	1.0195	1.2196
-8	1.0405	1.3779	0.8773	1.082	0.7759	0.797	1.208	1.1443	1.2662	1.055		-8	1.0698	1.2887	0.7876	0.6371	0.8557	0.7669	1.0233	1.363	0.6152	0.78
-7	0.6401	0.9361	0.9214	0.9186	1.0944	0.9597	1.26	1.0385	1.2326	1.1542		-7	1.3662	1.2603	0.6483	0.4683	0.714	0.5133	1.065	0.8347	0.6756	0.8382
-6.5	0.7363	1.0866	0.6914	0.8283	0.9374	0.697	1.1712	0.9257	0.874	0.912		-6.5	0.838	1.2483	0.4601	0.5203	0.4678	0.3145	0.5881	0.4589	0.3897	0.5573
-6	0.8954	0.6119	0.5409	0.5358	0.3431	0.3692	1.2231	0.8385	0.943	0.7903		-6	0.3522	0.4131	0.434	0.2903	0.1434	0.1422	0.3044	0.3904	0.1389	0.257
-5.5	0.4674	0.3829	0.2081	0.2657	0.2402	0.209	0.2182	0.2601	0.3396	0.2501		-5.5	0.0954	0.1678	0.0388	0.0118	0.0304	0.0223	-0.0236	-0.0479	0.0024	0.067
-5	0.0722	0.0438	0.0523	0.0655	0.0062	0.0146	0.0336	0.0306	0.0853	0.0556		-5	0.1547	0.0398	0.01	-0.0081	0.0447	0.0017	0.0047	-0.0023	-0.0768	-0.047
-4.5	0.0454	0.0377	0.0691	0.0672	0.012	0.0214	-0.0034	0.0505	0.0336	0.0105		-4.5	0.0303	0.0342	0.0567	-0.0033	-0.0127	-0.0399	-0.0083	-0.0116	-0.1005	-0.071

## Sheet: Figure 3
	ΔGRK5/6	pT360/pS364-β2											ΔGRK2/3	pT360/pS364-β2
CCG273441 + 10 µM ISO												CCG273441 + 10 µM ISO
in log(M)	n=1		n=2		n=3		n=4		n=5			in log(M)	n=1		n=2		n=3		n=4		n=5
0	0.9617	1.0383	0.9921	1.0079	1.0586	0.9414	0.9258	1.0742	0.9656	1.0344		0	0.9526	1.0474	0.9834	1.0166	0.8847	1.1153	0.9049	1.0951	0.9802	1.0198
-9	0.9993	1.1724	1.2905	1.1864	1.1061	0.9794	0.9882	1.3341	0.9626	1.1373		-9	0.8286	0.7597	1.1291	0.9862	0.8938	1.3804	0.7825	0.9273	0.9744	0.6831
-8	0.929	1.2648	0.9889	0.9805	1.299	1.0345	1.1367	1.0741	0.7512	1.3918		-8	0.7758	0.5986	0.917	0.8831	0.8801	1.1348	0.9012	0.8778	0.8616	0.8172
-7	0.6305	0.8464	0.9615	0.9856	1.3425	0.8484	1.3139	1.3325	0.691	1.083		-7	0.132	0.1084	0.0173	0.0376	0.0026	0.0354	0.0111	0.0142	0.025	0.0083
-6.5	0.7927	0.9318	0.8591	0.9842	1.4567	1.1577	0.8449	1.3558	1.1837	0.9675		-6.5	0.0082	-0.0176	0.0073	0.019	0.0786	0.1409	-0.0212	-0.0186	0.0718	0.0189
-6	1.1292	1.1563	1.4055	0.9284	0.748	0.9186	1.0423	1.3735	0.9347	1.1869		-6	-0.0109	-0.0148	0.0189	0.0065	-0.0036	0.0016	-0.0139	0.0532	-0.0811	0.0207
-5.5	1.2597	1.2309	0.9979	0.7553	0.9246	0.9728	1.2652	1.3354	0.8286	0.9109		-5.5	-0.0279	-0.022	0.01	-0.0306	-0.0531	-0.0253	-0.0352	-0.0041	0.0347	0.0256
-5	1.0437	1.2133	1.0312	0.8802	1.313	0.933	0.9801	1.1109	1.124	1.2258		-5	-0.0187	-0.0234	-0.0074	-0.0188	-0.0202	0.0669	-0.0142	0.0172	-0.0149	-0.0149
-4.5	1.2787	0.9786	1.0053	1.1309	1.3945	1.6534	1.2207	1.2486	1.1871	1.037		-4.5	-0.17	-0.1817	0.0342	0.011	-0.0859	-0.001	0.0364	0.0352	-0.0258	-0.0039
	ΔGRK5/6	pT360/pS364-β2											ΔGRK2/3	pT360/pS364-β2
Compound 10a + 10 µM ISO												Compound 10a + 10 µM ISO
in log(M)	n=1		n=2		n=3		n=4		n=5			in log(M)	n=1		n=2		n=3		n=4		n=5
0	1.0624	0.9376	1.0541	0.9459	1.2036	0.7964	1.0483	0.9517	1.0125	0.9875		0		1	1.3312	0.6688	0.7338	1	1.1001	0.8999	1.046	0.954
-9	1.2739	1.253	0.9189	1.3138	0.5132	0.7587	1.2764	1.0956	0.9937	1.0533		-9	1.2805	0.8166	1.1274	1.0592	0.6162	1.0439	1.4921	1.8482	0.9489	0.8305
-8	1.2829	0.8684	1.2872	1.3743	1.0412	1.1729	1.1228	1.5046	1.0343	1.2274		-8	1.3048	0.6788	0.9279	1.2762	1.0398	1.1359	1.0798	0.9436	0.986	0.9666
-7	1.1704	1.2683	1.2682	1.0078	0.9001	0.8048	1.6255	1.4567	0.8743	1.0845		-7	1.3105	0.9084	1.1557	0.9294	0.7534	1.4401	0.8976	1.5623	0.8295	0.9014
-6.5	1.2896	1.0802	1.85	1.5187	1.3558	0.8008	1.3357	1.1154	1.1723	1.2626		-6.5	1.1051	0.4797	1.0767	0.4459	0.9163	1.0192	1.2993	1.864	0.8196	0.6367
-6	1.3914	0.8669	1.5464	1.2227	1.0479	1.0786	1.0813	1.259	1.0355	1.0109		-6	1.0588	0.5184	0.8012	1.0529	0.6424	0.7573	0.8551	1.1256	0.7745	0.4164
-5.5	1.1047	1.1757	1.1493	1.3688	0.8283	0.8962	1.4734	1.385	0.8859	0.8876		-5.5	0.454	0.2586	0.6012	0.4097	0.4876	0.4132	0.863	1.0472	0.3667	0.4382
-5	0.9628	0.8908	1.1611	1.0075	0.8388	0.9107	0.7189	0.7162	0.7752	0.6566		-5	0.2494	0.0588	0.1429	0.3975	0.0041	0.0815	0.1329	0.2113	0.2156	0.1061
-4.5	0.3	0.3437	0.5112	0.4057	0.3887	0.261	0.1323	0.0859	0.1589	0.1506		-4.5	-0.1723	-0.1723	0.0914	0.0266	0.1615	0.0841	0.0275	0.0644	0.0005	0.0012
	ΔGRK5/6	pT360/pS364-β2											ΔGRK2/3	pT360/pS364-β2
Compound 18 + 10 µM ISO												Compound 18 + 10 µM ISO
in log(M)	n=1		n=2		n=3		n=4		n=5			in log(M)	n=1		n=2		n=3		n=4		n=5
0	0.9548	1.0452	1		1.0554	0.9446	1.2307	0.7693		1		0	1.154	0.846	1.0202	0.9798	1.055	0.945	1.0443	0.9557	0.9462	1.0538
-9	1.0276	1.338	1.7017	1.5967	0.7075	0.8927	0.9244	0.9697	1.1642	1.0571		-9	0.8568	1.229	1.7795	1.1611	1.3184	1.2515	0.7862	0.9562	0.6047	0.9206
-8	0.6738	1.192			1.3315	1.4879	1.0029	1.1466	1.1171	1.3927		-8	0.6352	1.0714	1.2238	1.707	1.0606	0.8356	0.8378	1.2153	0.7583	1.1125
-7	0.9687	0.9706	1.2099	1.348	1.0062	0.9583	0.9194	1.0664	1.0508	1.1113		-7	0.7738	0.9649	1.2755	0.7813	0.4269	0.5019	1.2356	1.0857	0.6999	0.891
-6.5	1.1821	1.4005	1.6524	1.4832	0.9836	1.2554	1.0579	1.1224	1.2672	1.3826		-6.5	0.7035	1.0677	1.1414	0.9198	0.5503	0.9562	0.7981	0.8433	0.5308	0.4478
-6	0.7362	1.1155	1.6269	1.3338	0.7542	1.2428	1.1495	1.2314	0.9621	1.1205		-6	0.4554	0.3837	0.4337	0.977	0.3218	0.3961	0.3886	0.2576	0.2068	0.3562
-5.5	0.7406	0.9558	1.6486	1.6122	0.9113	1.0279	0.7487	0.7848	1.0423	0.9239		-5.5	0.1424	0.5597	0.2534	0.1382	0.0598	0.1689	0.1182	0.2822	0.156	0.2381
-5	1.0106	1.1573	1.4786	1.1495	0.6719	1.1017	0.8571	1.0635	0.7137	0.8715		-5	0.2799	0.1644	0.1081	0.0467	0.0992	0.0346	-0.0953	0.0187	0.0099	0.0972
-4.5	0.6782	0.5929	1.4448	1.1966	0.7682	0.6641	1.0213	0.7775	0.5712	0.481		-4.5	-0.0002	-0.0146	0.0797	0.1068	-0.0077	0.0397	-0.0012	-0.0211	0.0365	0.0684
	ΔGRK5/6	pT360/pS364-β2											ΔGRK2/3	pT360/pS364-β2
Compound 19 + 10 µM ISO												Compound 19 + 10 µM ISO
in log(M)	n=1		n=2		n=3		n=4		n=5			in log(M)	n=1		n=2		n=3		n=4		n=5
0	0.9349	1.0651	0.9625	1.0375	1.0821	0.9179	1		1			0	1.1511	0.8489	1.0847	0.9153	1		1.1331	0.8669	1.0826	0.9174
-9	1.2809	1.25	1.0705	1.1575		1.366	1.256	0.9592	1.0956	0.8962		-9	1.0697	1.0301	1.1864	0.9202	0.8518	0.7765	1.2902	0.9915	0.9329	0.8372
-8	1.4104	1.2355	1.0998	1.061	1.3672	0.9526	1.1762	0.8742	1.0579	0.6271		-8	0.7988	0.9312	1.0586	1.063	0.8258	0.8599	1.0117	1.0721	1.0872	0.9799
-7	0.9624	0.8945	1.071	0.9024	1.183	1.0776	1.1268	1.0299	1.0084	0.915		-7	1.328	1.029	0.7431	0.7018	0.6529	0.5754	0.7013	0.6254	0.7415	0.6049
-6.5	1.2479	1.2923	0.9845	0.9565	1.4586		1.0167	0.9324	1.0425	0.9407		-6.5	0.549	0.4497	0.6233	0.5999	0.4808	0.3865			0.3309	0.3462
-6	1.2311	1.2032		0.9882	0.9523	0.9784	1.5078	0.8143	0.9694	0.8757		-6	-0.0031	-0.0091	0.213	0.168	0.1064	0.0952	0.3784	0.2261	0.048	0.0611
-5.5	1.3425	1.4204		0.8081	1.0034	1.0535	1.1916	0.6922	0.758	0.8382		-5.5	-0.0516	-0.0258	0.0992	-0.0137	-0.0086	-0.0134	0.0478	-0.0094	0.0116	0.0183
-5	1.3296	1.238	0.8697	1.0673	1.0094	0.9308	1.0436	0.8318	1.171	0.7651		-5	-0.0701	-0.0692	0.013	-0.0228	0.0977	0.0956	0.0125	-0.0045	-0.045	-0.0413
-4.5	0.9688	0.9103	0.8229	0.8216		1.0868	1.2327	0.7291	0.8434	0.6803		-4.5	-0.2501	-0.2463	-0.0168	-0.027	0.16	0.0189	0.0423	0.0542	-0.0608	-0.0098
	ΔGRK5/6	pT360/pS364-β2											ΔGRK2/3	pT360/pS364-β2
Compound 707 + 10 µM ISO												Compound 707 + 10 µM ISO
in log(M)	n=1		n=2		n=3		n=4		n=5			in log(M)	n=1		n=2		n=3		n=4		n=5
0	1		1.0928	0.9072	0.933	1.067		1	1.052	0.948		0	0.9081	1.0919	1.12	0.88	1		1		0.9291	1.0709
-9	1.0604	1.0945	1.8596	1.7449	0.9575	0.7288	0.6671	1.1835	1.0044	1.2039		-9	0.5412	0.5589	1.5435	1.8521	1.1344	0.9348	0.8957	1.2037	0.9763	0.799
-8	1.1403	0.7602	2.0676	1.5624	1.2063	1.4106	1.0947	1.0301	1.0135	0.9284		-8	1.0212	0.5566	1.2525	1.45	0.9778	1.1133	0.9545	0.6164	1.3	0.9104
-7	0.9595	0.952	1.3222	1.4731	1.2298	0.9331	1.0845	0.8897	0.9128	0.9173		-7	0.9685	0.7357	2.34	1.7814	1.0123	1.5692	0.9095	0.9185	0.9865	0.8515
-6.5	1.0267	0.8976	1.8057	1.6208	1.4492	1.3022	1.0835	0.8594	1.4698	0.849		-6.5	0.8495	0.7891	1.8787	1.7561	0.7407	0.7832	0.7647	0.6306	0.9497	1.2401
-6	0.9172	1.0014	1.7779	1.4575	1.1985	1.4406	1.3145	0.9759	1.0747	0.8047		-6	0.5634	0.7063	1.3133	2.3437	0.6702	0.8348	0.4831	0.8989	1.3579	1.6302
-5.5	0.8561	0.9772	1.8016	1.7618	1.2052	1.093	0.8702	0.9555	1.5146	1.0054		-5.5	0.8517	0.7813	1.0141	1.864	0.6334	0.879	0.6768	0.6636	1.5555	1.371
-5	1.006	0.9548	1.6158	1.2561	1.2554	1.0847	1.0174	0.953	0.9999	0.6921		-5	0.7649	0.6377	0.6795	0.7304	0.629	0.7857	0.7352	0.591	1.3275	1.1616
-4.5	0.5668	0.8402	1.5789	1.3076	0.9576	0.8772	0.7692	0.939	0.8222	0.8478		-4.5	0.7475	1.0685	0.5965	1.0949	0.5979	0.573	0.5044	0.5134	1.2351	1.3712
	ΔGRK5/6	pT360/pS364-β2											ΔGRK2/3	pT360/pS364-β2
LDC9728 + 10 µM ISO												LDC9728 + 10 µM ISO
in log(M)	n=1		n=2		n=3		n=4		n=5			in log(M)	n=1		n=2		n=3		n=4		n=5
0	1.0984	0.9016	1		0.9782	1.0218	0.9754	1.0246	1			0	1		1.026	0.974	1.0193	0.9807	1.144	0.856	1
-9	1.0754	1.0641	0.9215	1.055	1.0051	0.8212	1.3151	0.9769	1.2721	1.322		-9	0.9358	1.173	0.9213	0.7377	0.9534	0.7954	1.3327	1.0922	1.0195	1.2196
-8	1.0405	1.3779	0.8773	1.082	0.7759	0.797	1.208	1.1443	1.2662	1.055		-8	1.0698	1.2887	0.7876	0.6371	0.8557	0.7669	1.0233	1.363	0.6152	0.78
-7	0.6401	0.9361	0.9214	0.9186	1.0944	0.9597	1.26	1.0385	1.2326	1.1542		-7	1.3662	1.2603	0.6483	0.4683	0.714	0.5133	1.065	0.8347	0.6756	0.8382
-6.5	0.7363	1.0866	0.6914	0.8283	0.9374	0.697	1.1712	0.9257	0.874	0.912		-6.5	0.838	1.2483	0.4601	0.5203	0.4678	0.3145	0.5881	0.4589	0.3897	0.5573
-6	0.8954	0.6119	0.5409	0.5358	0.3431	0.3692	1.2231	0.8385	0.943	0.7903		-6	0.3522	0.4131	0.434	0.2903	0.1434	0.1422	0.3044	0.3904	0.1389	0.257
-5.5	0.4674	0.3829	0.2081	0.2657	0.2402	0.209	0.2182	0.2601	0.3396	0.2501		-5.5	0.0954	0.1678	0.0388	0.0118	0.0304	0.0223	-0.0236	-0.0479	0.0024	0.067
-5	0.0722	0.0438	0.0523	0.0655	0.0062	0.0146	0.0336	0.0306	0.0853	0.0556		-5	0.1547	0.0398	0.01	-0.0081	0.0447	0.0017	0.0047	-0.0023	-0.0768	-0.047
-4.5	0.0454	0.0377	0.0691	0.0672	0.012	0.0214	-0.0034	0.0505	0.0336	0.0105		-4.5	0.0303	0.0342	0.0567	-0.0033	-0.0127	-0.0399	-0.0083	-0.0116	-0.1005	-0.071

## Sheet: Figure 4
	Control	pT360/pS364-β2
ISO
in log(M)	n=1		n=2		n=3		n=4		n=5		n=6
0	-0.0002	0.0002	0.0009	-0.0009	-0.0177	0.0177	-0.0012	0.0012	-0.0208	0.0208	-0.001	0.001
-8	-0.0154	-0.0082	-0.0095	0	-0.0019	0.0239	0.008	-0.0014	-0.0106	-0.0035	0.0051	-0.0126
-7	0.0017	-0.0009	0.0343	0.0492	-0.0464	-0.0261	-0.0023	0.0042	0.0095	0.0043	0.0103	0.0116
-6.5	-0.0123	-0.0107	-0.019	-0.0094	-0.0292	-0.0142	0.0072	0.0177	0.0528	0.0158	0.0115	0.0066
-6	0.3563	0.3094	-0.0231	-0.0169	0.1037	0.096	0.1891	0.1829	0.045	0.0256	0.7342	0.6752
-5.5	0.9861	0.8292	1.0247	0.9725	0.9375	0.966	1.1245	1.1774	0.8275	0.8224	0.7818	0.9666
-5	1.0463	0.9537	0.9786	1.0214	1.0666	0.9334	0.9708	1.0292	1.0508	0.9492	1.06	0.94
-4.5	0.833	0.9776	1.5188	1.0463	0.7798	0.8088	1.1129	0.9514	1.0544	1.0885	0.9634	0.8844
	ΔQ+GRK2	pT360/pS364-β2
ISO
in log(M)	n=1		n=2		n=3		n=4		n=5
0	0.0118	0.0166	-0.0007	0.0034	-0.0052	0.0114	0.0116	-0.0045	0.0209	0.0231
-8	0.0093	0.0127	0.0052	0.0031	0.0205	0.0351	-0.0126	-0.0043	0.0311	0.0289
-7	-0.0065	-0.0023	0.0626	0.0559	-0.0272	-0.0141	-0.0025	-0.0008	0.0212	0.0313
-6.5	0.0015	-0.0003	-0.007	-0.0137	-0.0099	-0.0148	-0.0148	-0.0071	0.002	0.0076
-6	0.0387	0.0339	-0.0167	-0.0108	-0.0062	-0.0017	-0.0112	-0.0053	0.0045	0.0128
-5.5	0.6366	0.6361	0.5651	0.447	0.5649	0.5234	0.2141	0.2072	0.2859	0.3144
-5	0.6182	0.7506	0.513	0.4561	0.5055	0.6053	0.4931	0.4982	0.5357	0.5301
-4.5	0.485	0.6722	0.6039	0.5401	0.6063	0.7155	0.5276	0.5684	0.6372	0.6663
	ΔQ+GRK3	pT360/pS364-β2
ISO
in log(M)	n=1		n=2		n=3		n=4		n=5
0	0.0099	0.005	-0.0043	-0.0007	0.0085	0.0322	0.0129	0.0005	0.0363	0.0273
-8	0.0079	0.0059	0.0071	0.0023	0.0553	0.0454	-0.0043	-0.0036	0.0356	0.0219
-7	0.0051	0.0125	0.0172	0.0054	0.0425	0.0608	0.0156	0.0121	0.0253	0.0308
-6.5	0.012	0.0066	0.0193	-0.0108	0.0279	0.0383	0.0011	-0.0053	0.0637	0.0783
-6	0.05	0.0407	-0.0095	0.0085	0.0539	0.0328	0.268	0.2536	0.0377	0.0469
-5.5	0.9459	0.8013	0.4993	0.6063	0.55	0.5259	0.7121	0.6823	1.1295	0.9469
-5	0.9144	0.9312	0.8201	0.8676	0.6013	0.5923	0.7156	0.7971	0.9035	1.1229
-4.5	0.9388	0.8196	0.9589	0.5933	0.6457	0.6358	0.4739	0.4401	1.2319	1.0104
	ΔQ+GRK5	pT360/pS364-β2
ISO
in log(M)	n=1		n=2		n=3		n=4		n=5
0	0.0545	0.0391	0.0334	0.0224	0.0599	0.1211	0.0033	0.0069	0.1034	0.166
-8	0.0485	0.0507	0.0328	0.0231	0.1379	0.1639	0.0013	-0.0019	0.0761	0.0991
-7	0.045	0.0343	0.0456	0.0384	0.0977	0.1494	0.0215	0.0174	0.1527	0.1418
-6.5	0.1202	0.0906	0.0326	0.0609	0.1111	0.1143	0.014	0.0018	0.2001	0.2492
-6	0.2974	0.4092	0.2252	0.2064	0.1216	0.1695	0.6913	0.7437	0.3124	0.4407
-5.5	0.9131	0.9014	0	0.9689	0.6121	0.8352	0.5888	0.6826	1.0241	0.7277
-5	0.9997	0.8112	0.8749	0.7584	0.6356	0.6751	0.7192	0.7551	0.9388	1.0005
-4.5	0.8745	0.8063	0.9169	0.8149	0.5558	0.5437	0.5234	0.552	0.9953	0.7615
	ΔQ+GRK6	pT360/pS364-β2
ISO
in log(M)	n=1		n=2		n=3		n=4		n=5
0	0.0323	0.0344	0.0104	0.0103	0.0497	0.0637	0.0232	0.0257	0.0635	0.0523
-8	0.0284	0.0301	0.0112	0.0129	0.0682	0.0788	0.0157	0.0244	0.05	0.0456
-7	0.0184	0.0147	0.0641	0.0476	0.0466	0.0426	0.0429	0.0397	0.0968	0.0678
-6.5	0.0206	0.0297	0.0041	0.0063	0.0592	0.0598	0.0252	0.0245	0.0403	0.0296
-6	0.514	0.5081	0.0201	0.0205	0.3213	0.3186	0.0336	0.0345	0.0491	0.0503
-5.5	1.0225	0.9676	0.8702	0.773	1.2746	0.9536	0.3784	0.3675	0.3768	0.3933
-5	0.8842	0.7617	0.8388	0.8211	0.9601	0.8098	0.7435	0.6451	0.8457	0.7502
-4.5	0.9512	1.069	0.8237	0.8657	0.9703	0.9064	0.815	0.8204	0.6742	0.9881
	ΔQ-GRK	pT360/pS364-β2
ISO
in log(M)	n=1		n=2		n=3		n=4		n=5		n=6
0	-0.0011	-0.0081	-0.0011	-0.0078	0.017	-0.0138	0.0118	-0.0058	0.0013	-0.0113	0.0048	0.0066
-8	-0.0125	-0.0173	-0.0043	-0.0124	0.0163	0.0024	0.0192	-0.003	-0.0086	-0.0202	-0.0045	-0.0082
-7	-0.0048	-0.0096	0.0397	0.0273	-0.0234	-0.0278	0.0088	-0.0138	-0.0043	-0.0215	0.0056	0.0018
-6.5	0.0029	-0.0151	-0.0122	-0.0133	-0.0129	-0.0191	0.0197	-0.0041	-0.0178	-0.0294	-0.0104	-0.0109
-6	-0.0109	-0.0157	-0.0168	-0.0171	-0.0113	-0.0121	0.0293	-0.0024	-0.0112	-0.0153	-0.0093	-0.0135
-5.5	0.0015	-0.007	-0.0119	-0.0215	-0.0184	-0.0169	0.0193	0.0093	-0.0011	-0.0169	-0.0083	-0.0132
-5	-0.0036	-0.006	-0.0166	-0.0185	-0.0028	-0.0175	0.027	-0.0006	-0.0092	-0.0183	0.0159	0.0182
-4.5	-0.0114	-0.0081	-0.0236	-0.0273	-0.0258	-0.0213	-0.0007	-0.0039	-0.0185	-0.0227	-0.0094	-0.0106

## Sheet: Figure 5
	ΔQ+GRK2	pT360/pS364-β2											ΔQ+GRK3	pT360/pS364-β2											ΔQ+GRK5	pT360/pS364-β2											ΔQ+GRK6	pT360/pS364-β2
CCG258747 + 10 µM ISO												CCG258747 + 10 µM ISO												CCG258747 + 10 µM ISO												CCG258747 + 10 µM ISO
in log(M)	n=1		n=2		n=3		n=4		n=5			in log(M)	n=1		n=2		n=3		n=4		n=5			in log(M)	n=1		n=2		n=3		n=4		n=5			in log(M)	n=1		n=2		n=3		n=4		n=5
0	1.0769	0.9231	0.8681	1.1319	0.9877	1.0123	1.0422	0.9578	1			0		1	0.9996	1.0004	1.0242	0.9758	1		1.0169	0.9831		0	0.9646	1.0354	1.023	0.977	0.9637	1.0363	0.8408	1.1592		1		0	1			1	0.9671	1.0329	1.1809	0.8191	0.7766	1.2234
-9	0.9833	1.0332	0.8333	0.9309	0.7509	0.8681	1.2427	0.9262	1.0475	1.1529		-9	0.8956	1.3606	1.2218	1.3675	0.6362	0.7161	0.9876	1.3627	0.6709	0.7618		-9	1.2987	0.8259	0.8669	0.8977	1.3021	0.9277	0.8614	1.138	0.9288	0.9143		-9	2.2315	1.4582	0.8604	0.8895	1.3538	1.1105	0	0.8181	0.9033	1.4083
-8	0.8762	0.9443	1.0533	0.9673	1.1391	1.2804	0.873	1.01	1.1188	1.2846		-8	0.9995	0.8046	1.2945	0.9679	0.8066	0.6376	1.1842	1.2411	0.5858	0.6876		-8	1.3148	1.2249	0.6632	0.8566	1.1957	1.2203	1.0164	1.1455	0.6618	0.8185		-8	1.7247	1.9046	0.618	0.737	1.079	1.0282	1.0591	0.9219	0.9011	1.1472
-7	1.1706	1.1316	0.8894	1.1052	1.2969	1.0155	1.1435	1.1379	1.3129	1.35		-7	0.7428	1.0206	1.1023	1.278	0.6274	0.5643	1.0838	0.9675	0.5977	0.5999		-7	1.0635	0.8179	0.5075	1.0388	1.1546	1.2767	0.7377	1.2958	0.729	0.6516		-7	1.6608	0.9618	0.7163	0.7539	1.3269	1.2036	0.9576	1.035	0.773	1.1871
-6.5	0.7626	0.7451	0.9643	0.7668	0.8457	1.0636	1.1234	0.9848	1.5347	1.0358		-6.5	1.0702	0.7405	0.9504	0.7222	0.7515	0.6088	0.9076	1.1137	0.6768	0.5122		-6.5	1.4277	1.0275	0.7126	0.7141	1.0702	0.8561	0.9213	0.8101	0.4859	0.5637		-6.5	1.5291	1.5502	0.8211	0.6272	0.7453	0.8132	0.8931	0.8405	0.9258	0.9411
-6	0.9122	0.9995	0.9067	1.1341	1.2074	1.2	1.2693	1.3992	1.3682	1.1861		-6	0.8271	1.0446	0.7935	0.8033	0.4898	0.509	0.6736	0.6304	0.6673	0.4441		-6	1.4906	0.951	0.8831	0.7404	1.0317	0.9459	0.7129	0.9914	0.6626	0.6325		-6	1.1763	1.169	0.7454	0.6531	1.1911	0.8757	0.9986	0.955	0.7011	0.8096
-5.5	1.0371	0.7878	0.6515	1.0551	1.0651	1.0512	0.9902	0.9832	1.1053	0.8434		-5.5	0.9689	0.8458	0.4637	0.4099	0.4584	0.4146	0.5778	0.7607	0.3871	0.4423		-5.5	1.2047	0.5886	0.5191	0.6212	0.8713	0.8033	0.492	0.6022	0.5073	0.8276		-5.5	1.1079	1.5627	0.634	0.666	0.6486	1.0367	0.9881	1.0447	0.8509	0.8546
-5	0.5394	0.4294	0.4684	0.3656	0.5747	0.3624	0.4583	0.3691	0.2915	0.3148		-5	0.3188	0.4574	0.0376	0.0752	0.0764	0.0742	0.0671	0.0843	0.0561	0.036		-5	1.2669	0.827	0.5169	0.678	0.5652	0.5369	0.3843	0.5832	0.3095	0.404		-5	1.1217	1.1074	0.5673	0.5603	0.7462	0.7072	0.3306	0.4775	0.6675	0.5484
-4.5	0.0143	0.0159	0.1378	0.142	0.0856	0.0752	0.0692	0.0549	0.0213	0.0265		-4.5	0.3336	0.193	-0.0345	0.0247	0.0005	-0.0005	-0.0501	-0.045	0.0018	0.0009		-4.5	0.6212	0.6054	0.4227	0.4757	0.7435	0.5472	0.4118	0.5835	0.2492	0.312		-4.5	0.4232	0.5799	0.4141	0.2766	0.496	0.3853	0.5291	0.5398	0.4696	0.3288
	ΔQ+GRK2	pT360/pS364-β2											ΔQ+GRK3	pT360/pS364-β2											ΔQ+GRK5	pT360/pS364-β2											ΔQ+GRK6	pT360/pS364-β2
Compound 8h + 10 µM ISO												Compound 8h + 10 µM ISO												Compound 8h + 10 µM ISO												Compound 8h + 10 µM ISO
in log(M)	n=1		n=2		n=3		n=4		n=5			in log(M)	n=1		n=2		n=3		n=4		n=5			in log(M)	n=1		n=2		n=3		n=4		n=5			in log(M)	n=1		n=2		n=3		n=4		n=5
0	1		1			1	1.2075	0.7925	0.8323	1.1677		0	0.9746	1.0254	0.9482	1.0518	1.0132	0.9868	1.1054	0.8946	1.0537	0.9463		0	0.9204	1.0796	0.9624	1.0376	0.9508	1.0492	1.0448	0.9552	0	1		0	0.9829	1.0171	0.9922	1.0078	0.9208	1.0792	1.0701	0.9299	1.0526	0.9474
-9	0.9787	0.7066	1.1686	1.2645		1.2783	0.824	0.6935	0.9544	1.3908		-9	1.1588	1.0856	1.2724	1.3243	1.3476	1.3258	0.6614	0.6391	0.8388	0.9016		-9	1.2353	1.0529	1.3647	1.2502	1.0515	1.0521	0.9728	0.9045	0.6328	0.5166		-9	1.2391	1.1515	1.1439	1.2505	1.1801	1.0481	1.0246	1.0158	0.7309	0.6373
-8	0.6368	0.6297	1.091	1.1822	0.998	0.9181	0.6877	0.6975		1.0199		-8	0.9742	1.0343	1.2452	1.2375	1.187	1.1774	0.7831	0.5468	0.9588	0.8779		-8	0.9504	0.9993	1.1637	1.1778	0.9012	1.2805	1.0855	0.9966	0.9736	0.6545		-8	0.9673	1.0473	1.1074	1.0487	1.1604	1.2241	1.066	1.0691	1.2962	0.9134
-7	0.9359	0.6133	1.0358	1.0267	0.9755	0.8351	0.7865	0.6085	0.4801	0.5905		-7	1.438	1.0838	1.1407	1.2228	0.9983	0.9182	1.0309	0.8914	0.9765	1.0599		-7	1.19	1.3646	0.977	0.9808	1.1764	1.4143	0.8627	0.9227	1.0772	0.5995		-7	1.1766	1.3291	0.9453	1.0616	1.089	1.165	1.0391	0.8618	0.763	0.5898
-6.5	0.4571	0.7063	1.1725	1.0275	0.8855	0.8467	0.4695	0.5646	0.6343	1.102		-6.5	1.1532	1.3357	1.1773	0.8611	1.0315	0.8623	0.6244	0.5004	0.8356	0.7804		-6.5	1.2026	1.129	0.961	1.0032	1.1103	1.186	0.9449	0.8065	0.7826	0.8569		-6.5	1.1728	1.3021	1.0186	0.9966	1.1889	1.2266	0.9001	0.8711	0.8348	0.7428
-6	0.5462	0.4508	0.8822	0.8674	0.6788	0.5808	0.3973	0.3968	0.4166	0.7743		-6	0.8937	0.9722	0.999	1.0128	0.7596	0.6796	0.7266	0.6898	0.5571	0.5307		-6	1.0669	1.1687	1.0166	1.0684	1.2118	1.4043	0.8893	0.9021	1.0573	0.8015		-6	1.3379	1.1852	1.0461	0.8383	1.1916		1.012	0.9658	0.9298	0.9853
-5.5	0.2669	0.2035	0.5155	0.5001	0.4459	0.2873	0.0621	0.0828	0.2778	0.3235		-5.5	0.792	0.644	0.7483	0.7851	0.5806	0.4648	0.3869	0.2866	0.2823	0.2756		-5.5	1.1997	1.1121	1.0783	1.005	1.1464	1.4454	1.0458	0.9581				-5.5	1.1515	1.3557	1.0096	0.9766	0.9753	1.2692	1.1693	1.0809
-5	0.0449	-0.0063	0.1146	0.1157	0.0791	0.0952	-0.0387	-0.032	0.1486	0.1101		-5	0.1529	0.1627	0.2121	0.3143	0.1132	0.0844	-0.0578	-0.089	0.06	0.0689		-5	1.0066	0.999	0.9635	1.021	0.9937	1.2406	0.984	1.0399	1.5221	1.293		-5	0.9954	1.1611	0.9522	0.9823	0.8325	1.0429	1.0413	0.9602	1.1499	1.3323
-4.5	-0.0504	-0.0654	0.0324	0.0312	0.0146	-0.0104	-0.0346	-0.0055	-0.044	0.0412		-4.5	0.0243	0.0186	0.0374	0.0522	0.0164	-0.0071	-0.0608	-0.063	0.0457	0.0315		-4.5	1.1491	0.9698	1.0883	0.9906			0.9684	1.0106	1.1507	0.7672		-4.5	1.0962	1.3217	1.0145	1.153	1.1219		0.9678	0.9275	1.0956	1.0313
	ΔQ+GRK2	pT360/pS364-β2											ΔQ+GRK3	pT360/pS364-β2											ΔQ+GRK5	pT360/pS364-β2											ΔQ+GRK6	pT360/pS364-β2
Compound 101 + 10 µM ISO												Compound 101 + 10 µM ISO												Compound 101 + 10 µM ISO												Compound 101 + 10 µM ISO
in log(M)	n=1		n=2		n=3		n=4		n=5			in log(M)	n=1		n=2		n=3		n=4		n=5			in log(M)	n=1		n=2		n=3		n=4		n=5			in log(M)	n=1		n=2		n=3		n=4		n=5
0		1	1		1.0033	0.9967	0.9438	1.0562	1			0	1.2292	0.7708	0.8385	1.1615	0.9208	1.0792		1	1.1607	0.8393		0	1.0333	0.9667	1.1631	0.8369	0.9739	1.0261		1	0.9644	1.0356		0	1		1.0237	0.9763	0.9361	1.0639	0.9179	1.0821	1.0229	0.9771
-9	1.6295	1.2629	1.0042	0.9023	1.1742	1.0122	1.2919	1.0668	1.068	0.9722		-9	1.2096	1.1657	0.8099	0.8914	0.8021	0.7074	0.8745	0.9784	1.0447	1.5334		-9	1.198	0.8745	0.8094	0.9413	0.8675	1.3257	0.8073	0.7556	0.9201	1.1244		-9	1.0179	0.8549	1.3477	1.482	1.0724	1.0727	1.6036	0.8329	0.9179	1.0426
-8	1.0989	0.8954	0.966	1.03	1.2761	1.167	1.1406	1.0793	0.8154	1.069		-8	0.8584	1.4627	0.9768	1.252	0.7159	0.798	0.8714	0.8286	0.9477	0.9301		-8	1.5799	1.0072	1.1023	0.6986	0.7726	0.8223	0.6109	0.9191	1.1722	0.7926		-8	1.1544	1.3693	1.8381	1.9656	1.1766	0.9503	0.9707	0.8563	1.1291	1.1975
-7	0.7971	1.0762	1.0581	1.3152	1.0806	0.9825	0.8871	1.3756	0.7249	0.9191		-7	1.2228	1.2451	0.8895	0.9193	0.9322	0.8397	1.3821	1.1997	0.818	0.7832		-7	0.9698	1.2412	0.6023	0.6763	0.8559	0.7821	0.5557	0.6027	0.8654	0.9592		-7	0.937	1.223	1.5269		1.4494	1.0844	0.9527	1.0163	0.9645	1.5011
-6.5	0.9642	0.7373	0.8149	1.1904	1.1453	0.9517	0.9532	1.217	0.836	0.83		-6.5	1.1949	1.364	0.727	0.828	0.6937	0.7515	0.884	0.6114	0.8717	0.8748		-6.5	1.4791	0.681	0.5537	0.9375	0.9687	0.5894	0.7139	0.6554	0.7906	1.3537		-6.5	1.1914	1.3605	1.5597	1.8392	1.2441	0.9112	1.01	0.9678	0.8738	0.9702
-6	1.0645	0.9812	1.202	1.059	1.2354	1.1321	1.2223	1.1516	1.1652	0.846		-6	0.725	0.8011	0.5648	0.6969	0.6972	0.6901	0.7416	0.6852	0.9865	0.8108		-6	1.2612		0.858	0.7824	0.8041	1.1178	0.7044	0.529	1.0985	1.5495		-6	0.7578	0.9987	1.4267	1.8334	1.3102	0.8819	0.9005	0.7893	1.2116	1.0958
-5.5	0.5671	0.8176	0.9847	0.5309	1.1442	1.296	1.0851	1.252	0.5745	1.0109		-5.5	0.4567	0.7419	0.4181	0.3724	0.4635	0.5242	0.5706	0.5478	0.5761	0.567		-5.5	1.0404	0.8278	0.6494	0.734	0.8585	0.905	0.4533	0.4696	0.8206	0.8231		-5.5	1.1098	1.4407	1.9487		1.0607	0.8081	0.9499	1.1656	1.2866	1.4828
-5	0.7011	0.7737	0.5971	0.4469	1.2018	0.8284	0.8694	0.7883	0.5357	0.6255		-5	0.0825	0.2772	0.1556	0.2009	0.1203	0.1478	0.238	0.3122	0.1424	0.1809		-5	1.5347	1.368	0.4977	0.8381	0.5827	0.4655	0.5427	0.3921	0.5961	0.8584		-5	1.0776	1.1235	0.9481	1.1948	1.3942	0.8148	1.0201	1.1605	1.2674	1.3572
-4.5	0.1924	0.2154	0.3988	0.2417	0.4699	0.44	0.3221	0.3825	0.2406	0.2409		-4.5	-0.0359	-0.0103	-0.0548	-0.0198	0.0367	0.0267	-0.0436	-0.0172	0.0348	0.029		-4.5	1.0958	1.5199	0.6841	0.6437	0.4691	0.4297	0.3593	0.4667	0.8118	1.1523		-4.5	0.8052	0.6934	1.1711	0.5992	1.2734	1.048	1.1224	1.1186	1.1202	1.0846
	ΔQ+GRK2	pT360/pS364-β2											ΔQ+GRK3	pT360/pS364-β2											ΔQ+GRK5	pT360/pS364-β2											ΔQ+GRK6	pT360/pS364-β2
LDC9728 + 10 µM ISO												LDC9728 + 10 µM ISO												LDC9728 + 10 µM ISO												LDC9728 + 10 µM ISO
in log(M)	n=1		n=2		n=3		n=4		n=5			in log(M)	n=1		n=2		n=3		n=4		n=5			in log(M)	n=1		n=2		n=3		n=4		n=5			in log(M)	n=1		n=2		n=3		n=4		n=5
0	1	0	1.0156	0.9844	0.8799	1.1201	0.9571	1.0429	1.1773	0.8227		0	1		0.9685	1.0315	0.976	1.024	0.9502	1.0498	1.2423	0.7577		0	0.9259	1.0741		1	1.119	0.881	0.9453	1.0547	1.0107	0.9893		0	0.9855	1.0145	0.9568	1.0432	1.0665	0.9335	1.0555	0.9445	1.106	0.894
-9	0.9427	0.8214	1.2151	1.0541	0.6168	0.6257	0.7577	0.9692	1.0539	1.0628		-9	0.873	0.6579	0.8646	0.9678	1.0085	0.9641	1.2895	0.8856	0.8302	0.8766		-9	1.1771	0.7421	1.1952	0.9217	0.8543	1.2437	0.8035	0.9854	0.7636	0.8253		-9	1.1851	1.0008	1.7791	1.4895	0.916	0.9509	0.8967	0.6506	1.0786	0.8201
-8	0.9572	0.9469	0.9589	1.3845	0.8893	0.7574	0.9317	0.9665	1.1098	1.2579		-8	0.8136	1.0635	0.9465	1.2929	1.1647	0.939	1.1865	1.0474	0.877	0.7881		-8	1.0294	0.9646	0.8544	0.5671	0.905	0.8923	0.9045	0.8011	0.5484	0.7945		-8	1.0808	1.1302	1.4099	1.3391	0.9946	1.2634	0.6027	0.5908	1.3796	1.0197
-7	0.6241	0.9504	0.8115	1.259	0.963	0.9459	1.1158	0.9981	1.1899	0.9417		-7	1.0231	1.1168	0.7867	1.0868	1.3468	1.1757	1.1436	0.8418	1.0172	0.9313		-7	0.8447	0.9594	0.834	0.6499	0.6673	0.6193	0.6908	0.6324	0.4519	0.4402		-7	0.8712	0.7197	1.4953	1.4364		0.9448	0.4919	0.8635	1.0062	0.8885
-6.5	0.8141	0.5786	0.9451	0.8697	0.6744	0.7568	0.9144	0.7904	0.875	1.2508		-6.5	0.7919	1.0525	0.9541	0.6293	1.0829	0.8044	0.8231	0.6988	0.5376	0.7602		-6.5	0.9231	0.4556	0.2699	0.179	0.4083	0.5613	0.2756	0.2637	0.4679	0.539		-6.5	0.9582	0.9846	1.1353	1.094	1.13	0.9829	0.2249	0.2297	0.6233	0.8264
-6	0.6672	0.5675	0.8898	0.9517	0.6904	0.759	0.7564	0.7401	0.8174	0.7833		-6	0.6701	0.5678	0.6216	0.9589	0.3668	0.3896	0.6076	0.6471	0.6373	0.6821		-6	0.329	0.3269	0.3118	0.202	0.1517	0.2368	0.1181	0.0908	0.2401	0.3363		-6	0.6961	0.5761	1.4902	1.4571	0.5885	0.4068	0.3288	0.2648	0.4418	0.2704
-5.5	0.3069	0.3375	0.3882	0.4286	0.4438	0.3379	0.3774	0.376	0.404	0.4363		-5.5	0.1382	0.1218	0.1563	0.2509	0.3732	0.3941	0.1704	0.0745	0.2527	0.2575		-5.5	0.1313	0.1659	0.0926	0.0424	-0.0435	0.0104	-0.0134	-0.0403	0.0161	0.1298		-5.5	0.3604	0.3334	1.0074	0.7714	0.1708	0.1832	0.2363	0.1935	0.2336	0.2377
-5	0.1454	0.0088	0.1479	0.1622	0.1913	0.2265	0.0945	0.1937	0.1112	0.0748		-5	0.0513	0.0743	-0.0115	0.033	0.0508	0.0151	0.0295	-0.0028	0.1131	0.0398		-5	0.1935	0.1751	0.0499	-0.0194	-0.122	-0.1789	-0.019	-0.0322	-0.0292	-0.0281		-5	0.1056	0.0561	0.1527	0.1505	0.0849	-0.0653	-0.0482	-0.0354	-0.0139	-0.0365
-4.5	-0.0072	-0.023	0.0733	0.0631	0.0067	0.027	0.0071	-0.0067	0.0152	0.0141		-4.5	0.0432	0.0449	0.0633	0.0872	0.0169	-0.0038	-0.0548	-0.0761	0.0945	0.0614		-4.5	0.1231	0.1032	0.12	-0.0238	-0.1771	-0.1955	-0.0147	-0.0196	-0.0227	-0.0199		-4.5	-0.0327	-0.0308	0.2349	0.2757	-0.0945	-0.0924	-0.0834	-0.0716	-0.0469	-0.0339

## Sheet: Figure 6
	ΔQ+GRK2	pT360/pS364-β2											ΔQ+GRK3	pT360/pS364-β2											ΔQ+GRK5	pT360/pS364-β2											ΔQ+GRK6	pT360/pS364-β2
CCG273441 + 10 µM ISO												CCG273441 + 10 µM ISO												CCG273441 + 10 µM ISO												CCG273441 + 10 µM ISO
in log(M)	n=1		n=2		n=3		n=4		n=5			in log(M)	n=1		n=2		n=3		n=4		n=5			in log(M)	n=1		n=2		n=3		n=4		n=5			in log(M)	n=1		n=2		n=3		n=4		n=5
0		1	1.011	0.989		1		1		1		0	0.9172	1.0828	1.0318	0.9682	0.9115	1.0885	1.0583	0.9417	1			0	1.0638	0.9362	0.9727	1.0273	0.944	1.056	1			1		0	0.9932	1.0068	0.8633	1.1367		1		1	0.8366	1.1634
-9	1.0453	0.9314	1.0056	0.7627	1.0239	1.0747	1.1915	1.2409	1.1175	1.0976		-9	0.7739	0.8077	1.0748	0.8018	1.3263	1.0899	1.1509	0.9539	1.0271	1.0301		-9	1.2159	1.4447	0.7247	0.9133	0.91	0.8549	0.9583	1.1539	0.8158	0.876		-9	1.2235	0.7929	1.0976	1.1599	0.8439	1.1315	1.0638	1.1422	1.02	0.7691
-8	1.2868	0.7062	1.0824	0.713	0.913	0.9085	1.1081	1.07	0.9725	1.0275		-8	1.2139	0.9849	0.6774	0.6285	0.912	1.2819	0.8481	0.919	0.7778	0.966		-8	1.4792	1.2278	0.6337	0.6148	0.4356	0.8299	0.8692	0.8168	0.6181	0.7487		-8	0.9516	0.9037	0.9634	0.818	0.5133	0.7893	0.5442	0.7108	0.8647	0.8423
-7	1.0482	0.815	0.9357	0.7796	0.9886	0.8727	0.9561	1.1587	0.6971	0.9141		-7	0.7566	1.0416	0.7237	0.7887	0.9079	0.994	1.4494	1.6206	0.9874	0.8631		-7	1.178	1.2033	0.4921	0.5631	-0.0975	-0.1659	-0.0702	-0.0633	0.0414	0.0877		-7	0.0132	-0.0156	0.0089	0.0074	0.4658	0.5783	0.5855	0.6532	0.8179	0.6116
-6.5	0.9436	0.6514	0.9944	0.7675	0.997	0.9511	1.1878	1.1997	0.8633	1.0003		-6.5	0.7789	1.2753	0.6693	0.8634	0.8995	0.7729	1.1488	1.0307	0.9764	0.9642		-6.5	0.4899	0.4014	0.1959	0.239	-0.071	-0.0994	-0.083	-0.0472	0.0001	-0.0132		-6.5	0.0002	-0.0427	0.0511	0.0034	0.2117	0.1289	0.2211	0.2068	0.2309	0.2126
-6	1.6351	1.1456	1.1711	1.0052	1.055	1.04	1.3251	1.2397	0.7457	0.7933		-6	0.6735	0.9641	0.9706	0.5691	0.9932	0.975	0.9788	1.0396	0.8333	0.6703		-6	0.1367	0.2071	0.0289	0.0353	-0.1189	-0.11	-0.0596	-0.0555	0.0223	0.0055		-6	0.0086	0.043	-0.0454	-0.0081	-0.0317	-0.0816	-0.0286	-0.0435	-0.1064	-0.123
-5.5	1.679	1.1316	1.2554	0.7344	0.9876	0.9945	1.1615	1.2864	1.2102	1.2275		-5.5	0.6334	0.6688	0.493	0.5363	0.7349	0.9763	0.8923	0.8389	0.6201	0.8254		-5.5	0.0705	0.1551	0.0029	0.0067	-0.0917	-0.1417	-0.057	-0.0489	-0.0335	0.1065		-5.5	-0.036	-0.0402	-0.0462	-0.0545	-0.0399	-0.0334	0.0205	-0.0022	-0.2261	-0.1631
-5	1.1717	0.917	1.0404	0.769	1.0471	1.0456	1.1861	1.3347	1.2753	1.1739		-5	0.4452	0.38	0.5331	0.7084	0.4622	0.645	1.0699	0.8015	0.7724	1.1027		-5	0.1468	0.1223	-0.0234	0.0007	-0.162	-0.1641	-0.0847	-0.036	-0.037	-0.0319		-5	0.0301	-0.018	0.123	-0.0473	-0.0598	-0.0554	-0.0074	-0.0235	-0.1312	-0.1368
-4.5	1.5281	1.0886	1.1212	0.9114	1.0285	1.0147	1.2888	1.1934	0.8548	0.8075		-4.5	0.3672	0.4852	0.5756	0.7862	0.5486	0.6172	0.8863	1.1691	0.7528	0.7165		-4.5	0.1002	0.133	-0.034	-0.0284	-0.1742	-0.156	-0.0313	-0.0251	-0.0327	-0.0408		-4.5	-0.0431	-0.0431	-0.0578	-0.0569	-0.0488	0.0155	-0.031	0.0074	-0.0606	-0.0387
	ΔQ+GRK2	pT360/pS364-β2											ΔQ+GRK3	pT360/pS364-β2											ΔQ+GRK5	pT360/pS364-β2											ΔQ+GRK6	pT360/pS364-β2
Compound 18 + 10 µM ISO												Compound 18 + 10 µM ISO												Compound 18 + 10 µM ISO												Compound 18 + 10 µM ISO
in log(M)	n=1		n=2		n=3		n=4		n=5			in log(M)	n=1		n=2		n=3		n=4		n=5			in log(M)	n=1		n=2		n=3		n=4		n=5			in log(M)	n=1		n=2		n=3		n=4		n=5
0	0.9248	1.0752	1.014	0.986	1.125	0.875	0.9497	1.0503	1.0363	0.9637		0	0.9836	1.0164	1		1.0298	0.9702	1.0106	0.9894	1.0196	0.9804		0	0.9607	1.0393	0.9783	1.0217	1		1.056	0.944	0.956	1.044		0	0.9213	1.0787	0.9563	1.0437	1.039	0.961	0.9267	1.0733	1.0301	0.9699
-9	0.8494	0.9303	1.0699	1.0824	1.2449	1.131	1.3909	1.0711	1.4018	1.0842		-9	0.9099	1.0057			1.2121	1.2271	1.0804	1.1471	1.1623	1.0128		-9	0.8505	0.9333		1.3009		1.0639	0.9581	1.2555	0.942	0.9846		-9	0.8426	1.0228	1.0658	1.145	1.325	1.281	1.1906	0.9878	0.8062	1.0102
-8	1.0437	1.0079	0.9025	0.7913	1.0312	0.9356	0.7106	1.1405	1.1356	0.9675		-8	0.935	1.0831	1.1726	1.0528	0.971	0.9572	0.8648	0.8471	1.0814	1.1211		-8	0.901	0.9609	1.0829	1.0642	0.9677	0.9876	0.7634	0.6213	1.0739	1.2239		-8	0.9645	1.018	0.9611	1.0188	1.0732	0.9071		0.7247	0.8669	0.8048
-7	0.7227	0.8083	1.0877	1.1126	0.7796	0.9197	0.8679	0.6364	1.4425	0.9943		-7	0.7975	0.9843	1.4994	1.2541	0.8759	0.7956	1.1016	0.9449	1.2339	1.0441		-7	0.8691	0.8572	1.0729	1.012	0.9865	0.8666	0.8035	0.7698	1.0455	1.0589		-7	0.8089	0.8301	0.9767	1.2521	0.9834	0.9995	1.0318	1.0458	0.9318	0.8198
-6.5	1.2693	1.0462	1.3983	1.1798	0.9014	1.0452	0.6503	0.7134		1.0248		-6.5	1.1364	1.0906	1.5779	1.46	0.9294	1.0464	1.1595	1.1483	1.003	1.1267		-6.5	0.9142	0.956	1.1278	1.2011	0.7925	0.6257	1.0294	1.1959	1.3563	1.0247		-6.5	0.8927	0.7671	1.072		1.129	1.0026		1.1399	0.6907	0.5788
-6	1.0655	0.9386	1.4848	0.9833	1.1678	1.1024	1.063	1.071	0.8965	0.8983		-6	1.0327	1.0147	1.6345	1.6546	1.2238	1.1602	0.9199	1.2658	1.0418	1.0637		-6	0.8707	0.8471	1.3907	1.2629	1.063		0.404	0.7862	0.992	1.1648		-6	0.727	0.6642	1.1005		1.2036	1.0884	0.9456	0.7805	0.704	0.6948
-5.5	0.8007	0.9635	1.0899	1.2969	1.2064	1.1302	0.7306	1.157	0.9453	0.9858		-5.5	0.9538	1.0245	1.319	1.4572	1.2518	1.1084	1.1074	0.9583	1.1426	0.958		-5.5	0.5857	0.6423	1.2331	1.0997	1.1127	0.7664	0.8247	0.7636	0.9748	0.9913		-5.5	0.3273	0.2711	0.6463	0.6425	0.9823	0.9065	0.7885	0.8541	0.8375	0.5522
-5	0.7904	0.8465	1.1886	1.1583	0.9082	0.8778	1.0295	0.8653	0.8634	0.9748		-5	0.7632	0.9325	1.5876	1.6211	1.1229	1.1483	0.9946	1.0379	1.0561	1.0741		-5	0.337	0.3744	0.7203	0.6855	1.3762	0.7746	0.3914	0.6595	0.2735	0.3335		-5	0.0898	0.1096	0.3612	0.1967	0.5916	0.485	0.6889	0.5679	0.2766	0.1875
-4.5	0.8242	0.846	0.7628	0.8464	1.1025	0.9781	0.7633	0.8887	0.9855	0.8601		-4.5	0.9102	0.8742	1.1362	0.9926	1.0337	1.0449	1.0957	0.9369	0.8354	1.0358		-4.5	0.1139	0.1656	0.3752	0.2333	0.4976	0.4692	0.3033	0.2487	-0.0803	-0.0276		-4.5	0.0117	0.0062	-0.1377	-0.1073	0.1122	0.0515	0.2336	0.1456	0.0647	-0.0713
	ΔQ+GRK2	pT360/pS364-β2											ΔQ+GRK3	pT360/pS364-β2											ΔQ+GRK5	pT360/pS364-β2											ΔQ+GRK6	pT360/pS364-β2
Compound 19 + 10 µM ISO												Compound 19 + 10 µM ISO												Compound 19 + 10 µM ISO												Compound 19 + 10 µM ISO
in log(M)	n=1		n=2		n=3		n=4		n=5			in log(M)	n=1		n=2		n=3		n=4		n=5			in log(M)	n=1		n=2		n=3		n=4		n=5			in log(M)	n=1		n=2		n=3		n=4		n=5
0	0.9917	1.0083	0.8628	1.1372		1		1	1.0076	0.9924		0	0.8374	1.1626	0.9692	1.0308	0.7901	1.2099	0.9321	1.0679		1		0		1	1.0092	0.9908	0.9829	1.0171	0.8998	1.1002	0.9964	1.0036		0	0.9859	1.0141	0.8612	1.1388	0.8825	1.1175	0.9561	1.0439	1
-9	0.8092	0.9592	1.0461	1.1238	1.0399	1.2428	1.2208	1.0861	0.9836	0.9034		-9	1.2176	0.9427	0.7771	1.2264	1.1053	0.8914	1.1214	0.8558	1.2344	1.048		-9	0.6536	0.8117	0.927		1.0028	1.0835	0.9719	1.2398	1.4078	0.9199		-9	1.0825	0.8151	0.8032	0.994	1.1773	1.1817		1.3012	1.161	1.0172
-8	0.6527	0.9563	0.8949	1.1002	0.995	1.1035	0.8819	1.157	1.0196	0.918		-8	0.8188	0.663	0.8729	0.6428	0.9218	1.2231	0.8905	0.728	0.7425	1.0402		-8	0.8365	0.5111	1.214	1.3788	0.7689	0.9289	0.8956	0.7333	0.7511	1.1275		-8	1.2273	0.9243	1.0948	1.0536	0.985	1.1004	1.3288	1.0678	1.077	1.0187
-7	0.9054	0.9494	0.8249	1.0846	0.8043	0.9172	0.835	0.849	1.0262	1.0323		-7	0.8659	0.967		0.6778		0.9806	0.8714		0.8291			-7	0.7013	0.5952	1.1696	1.3711	0.7314	0.9109	0.8061	0.7023	0.7637	0.8157		-7	0.7668	0.7895	0.7784	0.6407	0.9321	0.7387	1.0254	1.1623	0.7752	0.9067
-6.5	1.0149	1.1882	0.9249	0.9122	0.9455	0.9435	0.9683	1.1375	0.8997	0.8117		-6.5	0.8975	1.0052	1.004	0.7157	1.0056	1.1282	0.9275	0.9585	0.9044	0.8431		-6.5	0.6596	0.6635	1.2065		0.775	1.296	0.7854	0.6291	0.8936	0.7609		-6.5	0.6891	0.7585	0.5167	0.5888	0.9151	0.8138	1.1531	1.0101	0.3965	0.5673
-6	1.0749	1.2081	0.9676	0.9699	0.8111	0.771	0.8842	1.182	0.8984	0.8546		-6	0.7507	0.8978	0.6655	0.9072	0.7219	0.6325	0.6709	0.9239	0.9355	0.719		-6	0.5506	0.5487	0.928	0.7509	0.5679	0.8205	0.4863	0.3476	0.529	0.4123		-6	0.4715	0.3505	0.3554	0.3004	0.5468	0.4053	0.7632	0.6719	0.5127	0.4218
-5.5	1.186	1.1934	0.7572	0.9398	0.7377	0.8009	0.8888	1.1867	0.8961	0.8918		-5.5	0.7543	1.0007	0.685	0.7078	0.5604	0.7494	0.54	0.6053	0.954	0.9029		-5.5	0.4203	0.3298	0.2865	0.4876	0.1746	0.1981	0.1065	0.1793	0.2017	0.2872		-5.5	0.161	0.1072	0.1405	0.1363	0.3111	0.3286	0.4479	0.5488	0.1094	0.1698
-5	0.675	0.4888	0.2289	0.3855	0.3654	0.4294	1.0294	0.8642	0.8053	1.0853		-5	0.7584	0.6238	0.5857	0.7222	0.7653	0.6069	0.7228	0.5262	0.7603	0.765		-5	0.0566	0.0809	0.1541	0.1047	0.1214	0.19	0.0303	0.0271	0.0179	0.2065		-5	-0.0607	-0.0449	-0.0614	-0.032	0.0614	0.0662	0.1384	0.148	0.0091	0.0026
-4.5	0.5062	0.3755	0.2645	0.3039	0.4401	0.4375	0.4266	0.4412	0.2861	0.3769		-4.5	0.4377	0.4748	0.4185	0.5515	0.5844	0.6564	0.5047	0.6349	0.5812	0.7887		-4.5	0.0462	0.0671	0.0667	0.1201	-0.0018	0.0496	0.0281	-0.0054	-0.0575	-0.0673		-4.5	-0.0606	-0.077	-0.048	-0.0323	-0.0436	-0.0441	-0.0279	-0.0293	-0.018	-0.0209
	ΔQ+GRK2	pT360/pS364-β2											ΔQ+GRK3	pT360/pS364-β2											ΔQ+GRK5	pT360/pS364-β2											ΔQ+GRK6	pT360/pS364-β2
LDC9728 + 10 µM ISO												LDC9728 + 10 µM ISO												LDC9728 + 10 µM ISO												LDC9728 + 10 µM ISO
in log(M)	n=1		n=2		n=3		n=4		n=5			in log(M)	n=1		n=2		n=3		n=4		n=5			in log(M)	n=1		n=2		n=3		n=4		n=5			in log(M)	n=1		n=2		n=3		n=4		n=5
0	1	0	1.0156	0.9844	0.8799	1.1201	0.9571	1.0429	1.1773	0.8227		0	1		0.9685	1.0315	0.976	1.024	0.9502	1.0498	1.2423	0.7577		0	0.9259	1.0741		1	1.119	0.881	0.9453	1.0547	1.0107	0.9893		0	0.9855	1.0145	0.9568	1.0432	1.0665	0.9335	1.0555	0.9445	1.106	0.894
-9	0.9427	0.8214	1.2151	1.0541	0.6168	0.6257	0.7577	0.9692	1.0539	1.0628		-9	0.873	0.6579	0.8646	0.9678	1.0085	0.9641	1.2895	0.8856	0.8302	0.8766		-9	1.1771	0.7421	1.1952	0.9217	0.8543	1.2437	0.8035	0.9854	0.7636	0.8253		-9	1.1851	1.0008	1.7791	1.4895	0.916	0.9509	0.8967	0.6506	1.0786	0.8201
-8	0.9572	0.9469	0.9589	1.3845	0.8893	0.7574	0.9317	0.9665	1.1098	1.2579		-8	0.8136	1.0635	0.9465	1.2929	1.1647	0.939	1.1865	1.0474	0.877	0.7881		-8	1.0294	0.9646	0.8544	0.5671	0.905	0.8923	0.9045	0.8011	0.5484	0.7945		-8	1.0808	1.1302	1.4099	1.3391	0.9946	1.2634	0.6027	0.5908	1.3796	1.0197
-7	0.6241	0.9504	0.8115	1.259	0.963	0.9459	1.1158	0.9981	1.1899	0.9417		-7	1.0231	1.1168	0.7867	1.0868	1.3468	1.1757	1.1436	0.8418	1.0172	0.9313		-7	0.8447	0.9594	0.834	0.6499	0.6673	0.6193	0.6908	0.6324	0.4519	0.4402		-7	0.8712	0.7197	1.4953	1.4364		0.9448	0.4919	0.8635	1.0062	0.8885
-6.5	0.8141	0.5786	0.9451	0.8697	0.6744	0.7568	0.9144	0.7904	0.875	1.2508		-6.5	0.7919	1.0525	0.9541	0.6293	1.0829	0.8044	0.8231	0.6988	0.5376	0.7602		-6.5	0.9231	0.4556	0.2699	0.179	0.4083	0.5613	0.2756	0.2637	0.4679	0.539		-6.5	0.9582	0.9846	1.1353	1.094	1.13	0.9829	0.2249	0.2297	0.6233	0.8264
-6	0.6672	0.5675	0.8898	0.9517	0.6904	0.759	0.7564	0.7401	0.8174	0.7833		-6	0.6701	0.5678	0.6216	0.9589	0.3668	0.3896	0.6076	0.6471	0.6373	0.6821		-6	0.329	0.3269	0.3118	0.202	0.1517	0.2368	0.1181	0.0908	0.2401	0.3363		-6	0.6961	0.5761	1.4902	1.4571	0.5885	0.4068	0.3288	0.2648	0.4418	0.2704
-5.5	0.3069	0.3375	0.3882	0.4286	0.4438	0.3379	0.3774	0.376	0.404	0.4363		-5.5	0.1382	0.1218	0.1563	0.2509	0.3732	0.3941	0.1704	0.0745	0.2527	0.2575		-5.5	0.1313	0.1659	0.0926	0.0424	-0.0435	0.0104	-0.0134	-0.0403	0.0161	0.1298		-5.5	0.3604	0.3334	1.0074	0.7714	0.1708	0.1832	0.2363	0.1935	0.2336	0.2377
-5	0.1454	0.0088	0.1479	0.1622	0.1913	0.2265	0.0945	0.1937	0.1112	0.0748		-5	0.0513	0.0743	-0.0115	0.033	0.0508	0.0151	0.0295	-0.0028	0.1131	0.0398		-5	0.1935	0.1751	0.0499	-0.0194	-0.122	-0.1789	-0.019	-0.0322	-0.0292	-0.0281		-5	0.1056	0.0561	0.1527	0.1505	0.0849	-0.0653	-0.0482	-0.0354	-0.0139	-0.0365
-4.5	-0.0072	-0.023	0.0733	0.0631	0.0067	0.027	0.0071	-0.0067	0.0152	0.0141		-4.5	0.0432	0.0449	0.0633	0.0872	0.0169	-0.0038	-0.0548	-0.0761	0.0945	0.0614		-4.5	0.1231	0.1032	0.12	-0.0238	-0.1771	-0.1955	-0.0147	-0.0196	-0.0227	-0.0199		-4.5	-0.0327	-0.0308	0.2349	0.2757	-0.0945	-0.0924	-0.0834	-0.0716	-0.0469	-0.0339

## Sheet: Figure 7
Receptor phosphorylation							Receptor internalization
β2	vehicle control	agonist control	Compound 8h	Compound 18	Compound 8h + 18		β2	vehicle control	agonist control	Compound 8h	Compound 18	Compound 8h + 18
n=1	0.0244	0.848	0.5958	0.7832	0.0055		n=1	0.0922	0.9779	0.9276	1.0367	0.1985
n=2	0.0131	0.9233	0.9719	0.8589	0.0071		n=2	0.0761	1.0167	0.9984	1.0417	0.0494
n=3	0.031	1.1152	0.8754	0.6807	0.0064		n=3	0.0527	1.0217	1.0744	0.8833	0.0925
n=4	0.0375	0.857	0.7937	0.7915	0.0199		n=4	0.2323	0.98	0.8586	0.7229	0.2261
n=5	0.0829	1.2565	0.9013	0.6201	0.004		n=5	0.0799	1.0037	0.9074	1.0015	0.1229
MOP	vehicle control	agonist control	Compound 8h	Compound 18	Compound 8h + 18		MOP	vehicle control	agonist control	Compound 8h	Compound 18	Compound 8h + 18
n=1	0.0099	0.9671	0.4618	0.6646	0.0142		n=1	0.0949	0.9751	0.2738	0.9768	0.2325
n=2	0.0177	0.9762	0.3151	0.3581	0.0151		n=2	0.132	0.9959	0.2898	1.0497	0.2642
n=3	0.0147	0.8676	0.2939	0.3567	0.0073		n=3	0.1137	1.0405	0.2977	0.99	0.2332
n=4	0.0227	1.2919	0.3258	0.2588	0.0016		n=4	0.134	1.0133	0.3445	0.8717	0.3347
n=5	0.043	0.8972	0.3779	0.5772	0.0358		n=5	0.187	0.9751	0.2774	0.9823	0.2824
S1P1	vehicle control	agonist control	Compound 8h	Compound 18	Compound 8h + 18		S1P1	vehicle control	agonist control	Compound 8h	Compound 18	Compound 8h + 18
n=1	0.0389	1.118	0.7386	0.9781	0.136		n=1	0.0678	0.9749	0.1177	0.9421	0.1055
n=2	0.0183	0.8485	0.5756	0.7218	0.0428		n=2	0.0543	1.1585	0.1124	0.7623	0.0738
n=3	0.0086	1.1439	0.7565	0.9357	0.101		n=3	0.0677	0.8291	0.2033	0.9681	0.0439
n=4	0.0767	1.044	0.4564	0.8666	0.0145		n=4	0.0676	1.043	0.207	0.822	0.0469
n=5	0.0087	0.8455	0.3706	0.7634	0.0085		n=5	0.0771	0.9945	0.1419	1.0182	0.1306
V2	vehicle control	agonist control	Compound 8h	Compound 18	Compound 8h + 18		V2	vehicle control	agonist control	Compound 8h	Compound 18	Compound 8h + 18
n=1	0.0563	0.9268	0.3861	0.9529	0.0344		n=1	0.1568	1.0059	0.3783	0.7793	0.138
n=2	0.0218	0.8198	0.3706	0.6679	0.0168		n=2	0.1157	0.9634	0.3918	0.911	0.318
n=3	0.0141	1.2169	0.5699	0.8091	0.0409		n=3	0.1349	0.9908	0.3714	0.9918	0.0189
n=4	0.0873	0.9914	0.5009	0.8005	0.0352		n=4	0.1226	1.1233	0.4767	1.096	0.1242
n=5	0.0065	1.0451	0.4888	1.0551	0.0118		n=5	0.132	0.9164	0.3449	0.8023	0.0688

## Sheet: Supp. Figure 1
ΔQ+GRK2	pT360/pS364-β2
	0	1	2.5	5	7.5	10	20	30	40	50	60	70	80	90	100	β2-HEK293
	100	99	97.5	95	92.5	90	80	70	60	50	40	30	20	10	0	WT-HEK293
n=1	0.1035	0.078	0.081	0.151	0.2025	0.2595	0.4315	0.4855	0.5915	0.651	0.7185	0.829	0.819	0.833	0.8055
n=2	-0.056	0.024	0.0225	0.0725	0.1655	0.2455	0.3405	0.5135	0.5495	0.7165	0.7625	0.8525	0.762	0.919	0.898
n=3	-0.029	0.0145	0.0375	0.081	0.1175	0.113	0.214	0.3175	0.373	0.466	0.717	0.751	0.8595	0.8405	0.8015
n=4	0.006	0.023	0.026	0.119	0.1375	0.23	0.3725	0.471	0.56	0.5375	0.506	0.724	0.886	0.8465	0.915
ΔQ+GRK3	pT360/pS364-β2
	0	1	2.5	5	7.5	10	20	30	40	50	60	70	80	90	100	β2-HEK293
	100	99	97.5	95	92.5	90	80	70	60	50	40	30	20	10	0	WT-HEK293
n=1	0.0195	0.022	0.049	0.0935	0.15	0.175	0.355	0.423	0.4765	0.471	0.711	0.731	0.7895	0.7975	0.793
n=2	0.0265	0.0275	0.028	0.0615	0.0825	0.1455	0.242	0.4315	0.5265	0.5665	0.6215	0.698	0.663	0.6445	0.684
n=3	0.0755	0.035	0.046	0.055	0.104	0.246	0.3595	0.4605	0.535	0.541	0.5615	0.77	0.676	0.754	0.7305
n=4	-0.0205	-0.016	-0.0115	0.028	0.075	0.0625	0.249	0.2935	0.4235	0.451	0.577	0.685	0.702	0.7985	0.5575
ΔQ+GRK5	pT360/pS364-β2
	0	1	2.5	5	7.5	10	20	30	40	50	60	70	80	90	100	β2-HEK293
	100	99	97.5	95	92.5	90	80	70	60	50	40	30	20	10	0	WT-HEK293
n=1	0.094	0.072	0.0805	0.0995	0.1615	0.2275	0.3385	0.3965	0.4825	0.581	0.617	0.753	0.784	0.777	0.7885
n=2	-0.058	-0.015	0.013	0.072	0.1525	0.1985	0.2635	0.435	0.5425	0.676	0.682	0.761	0.7355	0.8325	0.839
n=3	-0.0015	0.041	0.0715	0.0975	0.15	0.159	0.2375	0.3785	0.388	0.4715	0.5495	0.693	0.7875	0.882	0.838
n=4	0.0145	0.0215	0.0435	0.11	0.1715	0.256	0.4325	0.5485	0.667	0.6805	0.728	0.75	0.8525	0.9045	0.912
ΔQ+GRK6	pT360/pS364-β2
	0	1	2.5	5	7.5	10	20	30	40	50	60	70	80	90	100	β2-HEK293
	100	99	97.5	95	92.5	90	80	70	60	50	40	30	20	10	0	WT-HEK293
n=1	0.0555	0.07	0.118	0.2415	0.3035	0.3555	0.5105	0.585	0.6345	0.7105	0.8975	0.8415	0.9805	0.906	0.9135
n=2	0.049	0.04	0.0775	0.1145	0.1535	0.1805	0.478	0.669	0.783	0.8565	0.831	0.9625	1.0185	0.995	0.863
n=3	0.0475	0.045	0.0515	0.115	0.2025	0.2415	0.4405	0.6645	0.715	0.798	0.7535	0.994	0.939	0.9985	0.914
n=4	0.005	0.031	0.055	0.1465	0.2385	0.3185	0.471	0.513	0.597	0.6495	0.789	0.842	0.853	0.8055	0.8425

## Sheet: Supp. Figure 2
	Control	pS355/pS356-β2
ISO
in log(M)	n=1		n=2		n=3		n=4		n=5		n=6
0	0.1729	0.1838	0.1272	0.1338	0.1221	0.1474	0.1419	0.1476	0.1173	0.1419	0.1885	0.182
-8	0.163	0.165	0.1043	0.1522	0.1519	0.1645	0.1322	0.1487	0.1471	0.1438	0.1997	0.2224
-7	0.1566	0.1733	0.1169	0.1473	0.1394	0.1399	0.1401	0.1595	0.1107	0.1334	0.1643	0.191
-6.5	0.1819	0.1807	0.2259	0.2056	0.1436	0.1575	0.1564	0.1674	0.128	0.1489	0.1892	0.2154
-6	1.0549	1.1475	0.9633	1.0947	0.1229	0.1421	0.1841	0.2052	0.9072	0.8136	0.1377	0.1908
-5.5	0.8987	0.919	0.8412	0.8765	0.7649	0.804	0.8593	0.8899	0.9327	0.93	1.0585	1.1466
-5	0.9373	1.0241	0.8873	0.9297	0.9657	1.0895	0.8845	0.9135	0.8345	0.9297	0.9296	0.9998
-4.5	0.9371	0.9726	0.9039	0.8729	0.8917	0.9026	0.835	0.926	0.897	0.8781	1.0094	1.0723
	Control	pT360/pS364-β2
ISO
in log(M)	n=1		n=2		n=3		n=4		n=5		n=6			mean HA signal (loading control)
0	0.0366	0.0427	0.0276	0.0263	-0.0156	0.0149	0.0397	0.046	0.0298	0.0534	0.0033	0.0051
-8	0.0208	0.0318	0.016	0.0252	-0.003	0.0271	0.0443	0.0405	0.0385	0.0433	0.0089	-0.0091		n=1	0.577972
-7	0.0431	0.0435	0.0607	0.0813	-0.0504	-0.0319	0.0388	0.046	0.0483	0.0526	0.013	0.0148		n=2	0.510188
-6.5	0.026	0.0328	0.0064	0.0173	-0.0338	-0.0198	0.0462	0.0569	0.0716	0.0476	0.0125	0.0118		n=3	0.519841
-6	0.485	0.4903	0.0039	0.0117	0.1175	0.1303	0.1828	0.181	0.0757	0.0766	0.7389	0.7206		n=4	0.525627
-5.5	1.2893	1.2181	1.1148	1.1183	1.0342	1.0952	0.9205	0.9068	0.8447	0.8182	0.7352	0.9043		n=5	0.615601
-5	1.3505	1.4862	1.1958	1.144	1.0807	1.1043	0.8075	0.9124	0.844	0.9332	0.9242	0.9744		n=6	0.681709
-4.5	1.2024	1.3371	1.2658	1.2661	1.0087	1.0537	0.9244	0.9243	0.9577	0.9293	0.7826	0.7286
	ΔQ+GRK2	pT360/pS364-β2
ISO
in log(M)	n=1		n=2		n=3		n=4		n=5					mean HA signal (loading control)
0	0.0546	0.0632	0.0246	0.0265	-0.0065	0.0091	0.0346	0.0233	0.0312	0.0317
-8	0.0461	0.0543	0.0292	0.0265	0.0212	0.0338	0.0141	0.0257	0.0513	0.0526				n=1	0.706603
-7	0.0303	0.0391	0.0892	0.0848	-0.0302	-0.0184	0.0278	0.0289	0.0376	0.0519				n=2	0.527787
-6.5	0.0448	0.0431	0.0211	0.0113	-0.0139	-0.0203	0.0135	0.0247	0.0151	0.023				n=3	0.625286
-6	0.0887	0.089	0.0119	0.0191	-0.0104	-0.004	0.0196	0.0292	0.0169	0.0262				n=4	0.810123
-5.5	0.8671	0.8782	0.6926	0.5081	0.6298	0.6164	0.3111	0.3379	0.3927	0.3938				n=5	0.639543
-5	0.9595	1.019	0.7937	0.7159	0.6502	0.6815	0.6317	0.7001	0.677	0.6756
-4.5	0.8546	1.0312	0.7801	0.7575	0.7465	0.7048	0.7294	0.7446	0.6553	0.6912
	ΔQ+GRK3	pT360/pS364-β2
ISO
in log(M)	n=1		n=2		n=3		n=4		n=5					mean HA signal (loading control)
0	0.0494	0.0482	0.0445	0.0507	0.043	0.0679	0.0163	0.0039	0.0482	0.051
-8	0.0455	0.0496	0.042	0.0455	0.0672	0.0701	-0.0007	0	0.0494	0.0429				n=1	0.572395
-7	0.0444	0.056	0.0419	0.0503	0.0734	0.0862	0.0184	0.0162	0.0505	0.0393				n=2	0.618828
-6.5	0.0433	0.0449	0.0497	0.0395	0.0602	0.0746	0.0048	-0.0017	0.0633	0.0638				n=3	0.72957
-6	0.0746	0.0721	0.041	0.0521	0.0615	0.0774	0.2542	0.2619	0.0554	0.0549				n=4	0.790195
-5.5	0.6931	0.693	0.521	0.6395	0.5532	0.5712	0.6481	0.6943	0.6557	0.6075				n=5	0.691408
-5	0.7418	0.7777	0.7925	0.7571	0.6106	0.6537	0.6966	0.8282	0.6568	0.6682
-4.5	0.84	0.7906	0.8213	0.6297	0.5993	0.8264	0.4637	0.4424	0.7359	0.6997
	ΔQ+GRK5	pT360/pS364-β2
ISO
in log(M)	n=1		n=2		n=3		n=4		n=5					mean HA signal (loading control)
0	0.0792	0.0769	0.0889	0.0744	0.0879	0.1463	0.007	0.0106	0.1043	0.0925
-8	0.0819	0.0925	0.0698	0.0692	0.1241	0.1537	0.005	0.0016	0.0785	0.0955				n=1	0.671427
-7	0.0836	0.0888	0.0848	0.075	0.1143	0.1662	0.0275	0.0209	0.0928	0.0949				n=2	0.615778
-6.5	0.1321	0.1252	0.0849	0.0841	0.1204	0.1435	0.0156	0.0052	0.1241	0.1126				n=3	0.805911
-6	0.2622	0.3637	0.2162	0.2187	0.1442	0.1937	0.7495	0.7351	0.2346	0.269				n=4	0.741605
-5.5	0.7598	0.7497	0.839	0.8094	0.6267	0.7443	0.5853	0.5959	0.7194	0.6219				n=5	0.658303
-5	0.7628	0.6865	0.8322	0.6869	0.6781	0.8765	0.7798	0.7207	0.6737	0.6493
-4.5	0.7712	0.726	0.7995	0.7403	0.7656	0.818	0.4828	0.5314	0.6873	0.5661
	ΔQ+GRK6	pT360/pS364-β2
ISO
in log(M)	n=1		n=2		n=3		n=4		n=5					mean HA signal (loading control)
0	0.0882	0.0913	0.0333	0.0325	0.0469	0.053	0.0566	0.0525	0.0713	0.0617
-8	0.072	0.0835	0.032	0.0369	0.0624	0.0697	0.0474	0.0519	0.0742	0.0693				n=1	0.603649
-7	0.069	0.0648	0.0927	0.0823	0.0478	0.0407	0.0745	0.0675	0.1025	0.0888				n=2	0.526297
-6.5	0.0748	0.0822	0.0281	0.031	0.0724	0.0701	0.0686	0.0641	0.0632	0.052				n=3	0.573741
-6	0.6849	0.6654	0.0572	0.0575	0.4938	0.5118	0.0876	0.0838	0.0753	0.0633				n=4	0.786818
-5.5	1.2296	1.1877	1.0561	0.94	1.1109	1.122	0.5632	0.5422	0.5992	0.6136				n=5	0.604425
-5	1.2438	1.3102	1.1551	1.0332	1.1289	1.1718	1.1049	0.9554	1.0228	0.9827
-4.5	1.1662	1.236	1.1748	1.2218	1.0704	1.1427	1.1683	1.1362	0.8907	0.9623
	ΔQ-GRK	pT360/pS364-β2
ISO
in log(M)	n=1		n=2		n=3		n=4		n=5		n=6			mean HA signal (loading control)
0	0.0408	0.0318	0.0228	0.018	0.0153	-0.0152	0.0476	0.0369	0.0524	0.0374	0.0079	0.0097
-8	0.0263	0.0186	0.0199	0.0138	0.013	0.0011	0.0569	0.0347	0.0408	0.0276	-0.0009	-0.004		n=1	0.689822
-7	0.0338	0.028	0.0676	0.0596	-0.0224	-0.0317	0.0526	0.0331	0.0419	0.032	0.0096	0.0056		n=2	0.638533
-6.5	0.045	0.023	0.0143	0.0143	-0.0167	-0.0211	0.0521	0.0379	0.0339	0.0225	-0.0071	-0.0078		n=3	0.559523
-6	0.0287	0.0211	0.0115	0.0105	-0.0166	-0.0186	0.0689	0.039	0.0413	0.0308	-0.0063	-0.0111		n=4	0.818859
-5.5	0.0467	0.033	0.0164	0.0058	-0.0241	-0.0256	0.0532	0.04	0.041	0.0313	-0.0044	-0.0097		n=5	0.770028
-5	0.041	0.036	0.0108	0.0091	-0.0059	-0.021	0.0544	0.0386	0.0357	0.0278	0.0177	0.0222		n=6	0.751482
-4.5	0.0272	0.0303	0.0033	-0.0014	-0.0308	-0.0241	0.0394	0.0366	0.0314	0.0238	-0.006	-0.0081

## Sheet: Supp. Figure 4
	M5	β-arrestin2 recruitment						PTH1	β-arrestin2 recruitment
Compound 101 + 100 µM acetylcholine							Compound 101 + 1 µM PTH1-34
in log(M)	n=1	n=2	n=3	n=4	means		in log(M)	n=1	n=2	n=3	n=4	means
0 (measuring buffer)	0.853018	1.15464	0.889785	1.10256	1		0 (measuring buffer)	0.962261	0.981284	1.0434	1.01305	1
-10	1.29379	0.895007	0.899861	1.2257	1.07859		-10	0.882501	0.988584	1.24334	0.732207	0.961657
-9							-9
-8	0.774491	0.680596	0.789637	0.9453	0.797506		-8	0.978467	1.10439		1.17291	1.08526
-7							-7
-6.5	0.695251	0.652812	0.880423	0.992507	0.805248		-6.5	0.72961	0.92473	1.30823	1.09936	1.01548
-6	0.589436	0.600819	0.764577	0.635803	0.647659		-6	0.955147	0.939156	1.39422	1.06824	1.08919
-5.5	-0.0437552	0.276801	0.279941	0.206385	0.179843		-5.5	0.607736	1.05583	1.39228	0.744852	0.950175
-5	0.0686532	0.0912617	0.341644	0.0992239	0.150196		-5	0.702682	0.81324	1.04962	0.473462	0.75975
-4.5	-0.0621992	0.121133	-0.0353916	0.0385618	0.0155259		-4.5	0.617878	0.528731	0.869023	0.539365	0.638749
	M5	β-arrestin2 recruitment						PTH1	β-arrestin2 recruitment
CCG273441 + 100 µM acetylcholine							CCG273441 + 1 µM PTH1-34
in log(M)	n=1	n=2	n=3	n=4	means		in log(M)	n=1	n=2	n=3	n=4	means
0 (measuring buffer)	1.13732	0.814258	1.097	0.951417	1		0 (measuring buffer)	1.09524	0.867008	1.03775		1
-10	0.85864	1.42423	1.28885	0.984126	1.13896		-10	0.94225	0.883146	1.29258	0.989826	1.02695
-9	1.11121	1.18713	0.903602	1.38294	1.14622		-9	1.01854	0.926502	1.34375	0.967854	1.06416
-8	0.715048	0.953124	1.12321	1.20898	1.00009		-8	0.580635	1.03157	1.58659	1.38294	1.14543
-7	0.974552	0.923245	1.38736	1.33552	1.15517		-7	0.901659	0.880099	1.32969	1.46268	1.14353
-6.5	1.2502	0.963104	1.22929	1.37736	1.20499		-6.5	0.759871	0.923745	1.28832	1.24074	1.05317
-6							-6
-5.5	0.862509	1.14415	1.1603	0.999161	1.04153		-5.5	1.0366	0.837337	1.27061	0.805588	0.987535
-5							-5
-4.5	0.771003	1.26449		0.952323	0.995939		-4.5	0.673139	0.776243		0.7908	0.746727
	M5	β-arrestin2 recruitment						PTH1	β-arrestin2 recruitment
LDC9728 + 100 µM acetylcholine							LDC9728 + 1 µM PTH1-34
in log(M)	n=1	n=2	n=3	n=4	means		in log(M)	n=1	n=2	n=3	n=4	means
0 (measuring buffer)	1.05331	0.828435	0.941573	1.17668	1		0 (measuring buffer)	0.847287	0.999495	1.22455	0.928667	1
-10	1.35188	1.11717	0.852477	1.1099	1.10786		-10	1.30904	1.05818	1.04313		1.13678
-9							-9
-8	0.413759	0.690161	0.983316	0.748654	0.708973		-8	0.685379	1.16303	1.16663	1.34676	1.09045
-7	0.762991	0.642661	0.779014	0.560142	0.686202		-7	1.02607	1.02192	1.12976	0.927525	1.02632
-6.5	0.405639	0.551465	0.85634	0.428683	0.560532		-6.5	0.75678	0.902112	0.938828	0.815856	0.853394
-6	0.0747903	0.180592	0.249696	0.317294	0.205593		-6	0.530087	0.616562	0.930479	1.0248	0.775481
-5.5	0.0841595	-0.0208254	-0.137813	0.0492936	-0.00629646		-5.5	0.449267	0.598658	0.521216	0.637418	0.55164
-5							-5
-4.5	0.215208	0.121611	-0.0278302	0.173422	0.120603		-4.5	0.412941	0.402095	0.432944	0.363102	0.40277
